# Supplementary material for: Comprehensive analysis of non-coding RNA-mediated endothelial cell-specific regulatory circuits in coronary artery disease risk
Source: Front Genet. 2025 Feb 21;16:1559798. doi: 10.3389/fgene.2025.1559798 (PMC11886895; doi:10.3389/fgene.2025.1559798)
Supplement: Supplementary file 1 [file Table2.xls]

## Sheet: DE_genes
ID	adj.P.Val	logFC	GB_ACC	ORF
22412	6.71e-08	4.11257	NR_001292.1	HBII-437
39090	4.51e-07	-4.28688	NM_002854.2	PVALB
39489	2.06e-05	-2.93612	NM_032645.3	RAPSN
29599	2.08e-05	-4.64972		LOC401330
341	2.66e-05	1.50201
32669	2.66e-05	-1.93999		MDH2
37224	4.18e-05	-3.52353	NM_002636.3	PHF1
35166	4.18e-05	-3.45096		NR4A3
31051	5.19e-05	-2.05809		LOC441884
42182	5.19e-05	2.21364	AK095499	SIRPB2
15055	6.17e-05	-2.09651	NM_022092.1	CHTF18
19991	8.46e-05	1.36086	NM_024549.3	FLJ21127
32080	8.75e-05	-3.17296		LYNX1
16207	0.000136	-1.5577	NM_001909	CTSD
29615	0.000136	-1.47035		LOC401389
6351	0.00015	-1.85668
6531	0.000184	-3.63011
48014	0.000236	-0.884176	NM_020470.1	YIF1A
37530	0.000258	-1.95409	NM_002654.3	PKM2
24654	0.000258	-1.23452		KCNJ11
9237	0.000304	-3.01064	NM_024866	ADM2
276	0.000304	-1.43416
18451	0.000362	-4.21179		EML3
41055	0.000377	-2.30987	NM_001013	RPS9
16530	0.000474	1.00028	NM_053281.2	DACH2
6519	0.000501	-2.57302
47426	0.000556	-3.31881		VPS16
23019	0.000556	-1.75392	NM_001002033.1	HN1
31743	0.000623	-1.24547		LRP1
40874	0.000629	-3.94085	NM_021104	RPL41
41264	0.00118	-0.719678	NM_005407	SALL2
37559	0.00124	-1.25299	NM_022819.2	PLA2G2F
48117	0.00124	-1.16568		YWHAZ
32667	0.00124	-0.784255		MDH1
45482	0.00126	-2.42301	NM_006291.2	TNFAIP2
48821	0.00126	0.693937	NM_145115.2	ZNF498
42057	0.00126	-0.996219	NM_020145.2	SH3GLB2
38073	0.00127	1.3854	NM_003622.2	PPFIBP1
29033	0.00135	-1.51096		LOC390861
37111	0.00146	-1.76705	NM_001018053.1	PFKFB2
16366	0.0015	-1.82807	NM_000101	CYBA
14216	0.00152	-1.12717	NM_005125.1	CCS
33853	0.00157	-3.31207		MSI1
7251	0.00159	-1.38148
45327	0.00159	-0.831988		TMEM53
40123	0.00159	-2.4157		RIP
45025	0.00166	-1.50166	NM_006289	TLN1
5611	0.00172	1.55789
35284	0.00174	-1.23805		NTE
47366	0.00174	-1.87787	NM_024006.4	VKORC1
26904	0.00175	-1.29577		LOC197317
41231	0.00186	-2.09869	NM_002964.3	S100A8
18136	0.00208	-1.9317	NM_001961	EEF2
13828	0.00208	-2.64887	NM_024110.2	CARD14
39544	0.00208	-1.54791	NM_153819.1	RASGRP2
17741	0.00208	-2.25322	NM_015722	DRD1IP
11251	0.00208	-1.29285	NM_006399.2	BATF
34753	0.00208	-2.05572		NFKBIB
8437	0.00208	-1.1771	NM_152831.1	ACE
25271	0.00208	-1.83839		KIAA1862
10262	0.00208	-1.24174	NM_003224.2	ARFRP1
25389	0.00208	-2.32777		KIF25
8967	0.00214	-2.23625	NM_001101	ACTB
30126	0.00224	-1.88855		LOC440350
17620	0.00237	-1.98365	NM_003586.2	DOC2A
27902	0.00237	-0.657037		LOC339809
46356	0.00237	-0.728319	XM_027236.5	TTC9
21691	0.00237	-1.27628	NM_015003.4	GOLGA8A
30574	0.00255	-1.08081		LOC441066
43386	0.00255	-1.73674	NM_182965.1	SPHK1
10385	0.00255	-1.49809	XM_290777.3	ARL16
3102	0.00266	-2.78359
3093	0.00271	-3.37417
48937	0.00275	0.764663	NM_152478	ZNF583
21543	0.00283	-2.87115	NM_012084	GLUD2
32001	0.00288	-3.2272		LSR
14284	0.00288	-1.65498		CD300E
28021	0.00297	-0.744799		LOC342933
34674	0.00297	-2.21086		NES
26180	0.00297	-1.48588		LILRA4
39162	0.00297	-1.17353	NM_018292.2	QRSL1
31377	0.00297	-0.889272		LOC442549
30499	0.00297	-1.31397		LOC440972
13787	0.00297	-0.834638	NM_144575.2	CAPN13
18619	0.00299	-1.44214		EPPK1
41881	0.00304	-1.01575	NM_006515.1	SETMAR
5497	0.00309	1.78105
23469	0.00309	-1.1114	NM_016404.1	HSPC152
5546	0.00309	-1.59832
10021	0.0031	1.39619	NM_032493.2	AP1M1
30427	0.00311	2.33524		LOC440847
18179	0.00314	-2.69202	NM_005864.2	EFS
38102	0.00317	-1.09712	NM_000942.4	PPIB
7540	0.00328	-2.65203
22833	0.0033	-0.608985	NM_000190.2	HMBS
7057	0.0033	-1.15409
30668	0.0033	0.616372		LOC441200
14016	0.0033	-1.19673	NM_015439.2	CCDC28A
44093	0.0033	0.947805	NM_015180.3	SYNE2
24698	0.0033	-2.0611		KCNK9
31985	0.0033	-1.33384		LSM2
13629	0.0033	-1.47317	NM_016366.1	CABP2
24623	0.0033	1.22099		KCNH2
5996	0.0033	1.76962
42328	0.0033	-3.71921	NM_005628	SLC1A5
47202	0.00331	1.40252	NM_203494.1	USP50
21330	0.00333	-2.1742	NM_000514.2	GDNF
45449	0.00335	-1.03081	AC010907.10	TMSL2
35590	0.00335	0.723664		ODZ1
46925	0.00335	-0.905057	NM_001001521.1	UGP2
15671	0.00349	-0.806353	NM_001862.2	COX5B
45725	0.00349	-1.8476	NM_152263.1	TPM3
3091	0.00351	-3.03079
44246	0.00351	0.421482	NM_016283.4	TAF9
26152	0.00351	-1.80936		LHX2
46643	0.00363	-2.02365		TXNRD2
32697	0.0037	-0.914131		MDS028
41179	0.0037	-0.862201	NM_175635.1	RUNX1T1
9868	0.00371	0.741725	NM_181712.2	ANKRD38
47439	0.00382	-2.63486	NM_183057.1	VPS28
18066	0.00382	-1.38376	NM_004092.2	ECHS1
41935	0.00385	-1.58527	NM_003016.2	SFRS2
7992	0.00385	0.590717
36298	0.0039	-0.684423		P2RX4
15369	0.00392	-0.941624		CNNM2
26121	0.00397	2.37955		LGI4
46822	0.00409	-1.12895		UBE2V1
34041	0.00409	2.02836		MUC2
38554	0.00415	-1.73341		PROK2
14162	0.00415	1.41034	NM_001238.1	CCNE1
17995	0.00415	-3.0628	NM_004714.1	DYRK1B
36498	0.00415	1.16004		PARP1
2336	0.00415	-0.656631
32240	0.00419	-1.48203		MAGEC3
22358	0.0043	-1.05073	NM_000182	HADHA
2672	0.0045	-0.759266
13675	0.00462	1.87302	NM_006078.2	CACNG2
44978	0.00462	-1.06997	NM_014886.2	TINP1
5269	0.00462	-1.85569
48755	0.00462	-1.11099		ZNF429
38306	0.00462	-0.884158	NM_025078.3	PQLC1
28665	0.00462	1.66236		LOC389183
48933	0.00484	-0.935864	NM_016535.3	ZNF581
18905	0.00498	-0.890553	NM_004265.2	FADS2
18142	0.00499	-1.5402	NM_001961	EEF2
10867	0.00502	1.36632	NM_005177.2	ATP6V0A1
21204	0.00509	-1.60043		GAS2L2
3529	0.00509	-1.10227
30695	0.00509	-2.1492		LOC441246
38305	0.00509	-1.19768	NM_025078.3	PQLC1
43876	0.00514	-0.710054	NM_004853.1	STX8
45686	0.00514	1.43759		TP73L
24034	0.00514	0.494505	NM_000586.2	IL2
47505	0.00514	-0.958503		WAC
20810	0.00514	-1.00506	NM_024333.1	FSD1
47321	0.00514	0.934233	NM_003376.3	VEGF
42347	0.00514	1.44167	NM_016609.3	SLC22A17
7554	0.00514	-0.721853
38015	0.00522	-1.0254	NM_020230.4	PPAN
20848	0.00522	-3.74823	NM_000146	FTL
21457	0.00522	-0.759037	NM_005267	GJA8
42230	0.00522	0.538579	NM_032637.2	SKP2
18806	0.0053	-1.55471		EXOSC3
34987	0.0053	-1.36762		NONO
29371	0.0053	-0.513104		LOC400172
17764	0.0053	0.643497	NM_020693.2	DSCAML1
28513	0.00533	-2.60207		LOC388709
31441	0.00541	-0.908752		LOC442666
41304	0.00545	-1.88557	NM_007101.2	SARDH
32794	0.00545	-0.663482		METTL1
22403	0.00545	-2.76781	NM_005330.3	HBE1
42682	0.00545	-1.67774	NM_005070.1	SLC4A3
26815	0.00545	0.678846		LOC157273
29145	0.00549	-1.0718		LOC391555
3569	0.00549	1.40133
39145	0.00552	-4.08663		QDPR
11120	0.00555	-3.27474	NM_004048	B2M
5898	0.00555	1.21173
18301	0.00556	-0.942174	NM_016091	EIF3S6IP
15307	0.00556	-0.828884	NR_002174.1	CMAH
45751	0.00556	-1.06636	NM_012467.2	TPSG1
47814	0.00556	1.61208		WIBG
7614	0.00556	1.28457
27997	0.00557	-1.79441		LOC341457
13471	0.00565	1.27069		C9orf122
30629	0.00565	0.805373		LOC441141
25938	0.00565	0.878521		LARP2
23171	0.00565	-0.66094	NM_000194.1	HPRT1
9161	0.00565	-1.51712	NM_139238.1	ADAMTSL1
35306	0.00575	-1.10829		NUBP2
26941	0.00575	-0.666416		LOC201164
9930	0.00575	-1.37115		ANXA11
40187	0.00575	0.511085	NM_005440.3	RND2
15462	0.00575	2.06499	NM_153603.1	COG7
8407	0.00575	0.608835	NM_183377.1	ACCN1
18463	0.0058	1.35013	XM_377506.2	EMR4
8888	0.00591	-2.60271	NM_001101.2	ACTB
3470	0.00591	0.742327
27925	0.00591	-0.998449		LOC339988
17098	0.00593	-0.866419	NM_015151.2	DIP2A
47125	0.00601	-0.864208	NM_004651.2	USP11
39883	0.00601	-0.61447	NM_020695	REXO1
29428	0.00602	0.548645		LOC400662
34385	0.00603	-1.88778		NBEAL2
32261	0.00603	-3.48738		Magmas
30831	0.00613	0.964937		LOC441490
4480	0.00614	0.692714
22469	0.00621	-0.743268	NM_006674	HCP5
25579	0.00622	-1.65326		Klkbl4
8259	0.00626	-1.68591	NM_203445.1	ABCB9
18908	0.00626	1.63647	NM_178128.2	FADS6
22484	0.00626	-1.08716		HDAC3
23317	0.00626	3.06116	NM_003806.1	HRK
4561	0.00626	0.778812
44107	0.00626	-1.49257	NM_004711	SYNGR1
45273	0.00626	-1.40358	NM_032780.2	TMEM25
11512	0.00629	1.30598	NM_006129.2	BMP1
17121	0.00635	-0.65674	AF086048	DJ1033E15.1
28844	0.00656	0.447105		LOC389771
40860	0.00656	-2.55016	NM_000998	RPL37A
37205	0.00665	-1.17774	NM_004426	PHC1
45050	0.00665	1.30246	NM_006289	TLN1
25153	0.00665	1.99813		KIAA1549
31047	0.00675	-0.930488		LOC441876
3463	0.0068	1.33288
10726	0.00687	1.69365	NM_032885.4	ATG4D
46531	0.00689	-1.30996	NM_001005367.1	TTYH1
37185	0.00689	-0.782719	NM_024419.2	PGS1
46562	0.00691	-0.600526	NM_032525.1	TUBB6
16932	0.00691	1.24304	NM_005137.1	DGCR2
3630	0.00692	-0.797748
3485	0.00704	-1.16056
9025	0.00712	1.30841	NM_000666.1	ACY1
18024	0.00716	0.69134	NM_033083.5	EAF1
43903	0.0072	-1.20269	NM_022491.1	SUDS3
38140	0.0072	0.733244	NM_002707.3	PPM1G
24553	0.00726	1.66515		KATNB1
42	0.00731	-2.60495		15 kDa selenoprotein
19689	0.00734	0.461063	NM_018042.2	FLJ10260
38781	0.00734	-0.759345		PSMD13
46189	0.00735	0.722047	NM_021625.3	TRPV4
10997	0.00739	-0.673437	NM_181050.1	AXIN1
30067	0.00742	-0.935109		LOC440254
21167	0.00743	-2.03481	NM_002046	GAPDH
41159	0.0075	-2.45764	NM_178570.1	RTN4RL2
22147	0.0075	-1.06133	NM_198252	GSN
10148	0.0075	-0.493943	NM_000484.1	APP
6718	0.00751	1.77361
34810	0.00778	-1.8371		NHSL1
31590	0.00778	0.776557		LOC90624
8443	0.00778	-1.23561	NM_000789.2	ACE
44720	0.00778	-1.44009	NM_001120.2	TETRAN
45081	0.00778	-1.09141	NM_006289.2	TLN1
9983	0.00778	1.39496	NM_001156.2	ANXA7
45861	0.00784	-0.998722	NM_006700.1	TRAFD1
29171	0.00784	-2.40497		LOC391727
12320	0.00784	-1.86163		C17orf45
26361	0.00784	-0.976208		LOC124446
42416	0.00784	1.42789	NM_152333.1	SLC25A29
40853	0.00784	-0.976444	NM_015414	RPL36
30514	0.00784	-1.22903		LOC440991
12429	0.00784	-2.30944	NM_173481.2	C19orf21
6021	0.00791	-1.971
47497	0.00795	0.962235	NM_022834.3	VWA1
5379	0.00799	-0.992049
42851	0.00803	-1.24867	NM_021652.1	SMA4
18921	0.00803	-1.32259	NM_016044.1	FAHD2A
41313	0.00803	0.697514	NM_020368.1	SAS10
21756	0.00806	1.4264		GPBP1
21655	0.00811	1.05929	NM_018960.4	GNMT
13359	0.00819	-2.07109	NM_015949.2	C7orf20
34597	0.00821	1.27652		NEBL
10621	0.00821	-0.667056	NM_004043	ASMT
10470	0.00821	-2.9716	NM_005720.2	ARPC1B
42456	0.00829	-1.37932	NM_134325.1	SLC26A9
26707	0.00829	-0.889844		LOC150759
28039	0.00832	0.726786		LOC343705
19293	0.0084	-0.535966	NM_017703.1	FBXL12
25002	0.00841	0.362577		KIAA0894
22371	0.00844	-1.78238	NM_004821.1	HAND1
32269	0.00844	1.2394		MAL
30858	0.00844	1.30828		LOC441539
44776	0.00847	0.456755	NM_006287.3	TFPI
39136	0.00848	-0.566099	NM_005609.1	PYGM
29068	0.00854	-0.894458		LOC391040
10031	0.00854	-2.51093		AP2A1
22340	0.00868	0.683875	NM_080386	H2-ALPHA
40367	0.0087	-1.05465	NR_000018.1	RNU35
41228	0.00872	1.0885	NM_002963.2	S100A7
29075	0.00877	-0.758504		LOC391062
30220	0.00877	1.74697		LOC440490
14396	0.00877	-0.850866	NM_001786.2	CDC2
14071	0.00877	-0.854368		CCDC64
41034	0.00879	-0.628042		RPS6KB1
6201	0.00886	-0.533061
36520	0.00887	-1.04814		PARP8
39501	0.00887	-0.70836	NM_002887.3	RARS
29048	0.00887	-0.652534		LOC390940
36630	0.00887	0.547146		PCDH8
23431	0.00887	-0.437595	NM_005347	HSPA5
43011	0.00892	-2.36741	XM_370995.3	SNAI3
10483	0.00892	-0.948527	NM_006628	ARPP-19
12894	0.00898	1.56971	AJ011409	C21orf104
12225	0.00903	-1.33423	NM_001005267.1	C15orf21
45571	0.00906	-0.612544	NM_003281.3	TNNI1
28815	0.00913	-1.18558		LOC389667
37483	0.00919	-1.13059	NM_002653.3	PITX1
33951	0.00919	-0.622338		MTHFD1
2090	0.00919	-1.24397
22088	0.00919	-0.542101	NM_207672.1	GRIPAP1
14255	0.00919	1.04891		CD1E
44251	0.00932	-1.58276	NM_015975	TAF9B
4765	0.00932	1.2639
14084	0.0095	-1.33266	NM_015933	CCDC72
11332	0.00955	1.56021	NM_138578.1	BCL2L1
35169	0.00955	-0.673917		NR5A2
44908	0.00955	-0.509988	NM_017736	THUMPD1
5972	0.00962	1.30659
44540	0.00972	-2.06731	NM_181486.1	TBX5
28958	0.00972	-1.52989		LOC390378
18384	0.00972	1.08813	NM_005229	ELK1
6258	0.00972	-0.661108
46667	0.00979	-0.594377	NM_005089.1	U2AF1L2
5264	0.0099	-1.21228
20379	0.00996	1.36236	NM_173805.2	FLJ38723
38378	0.01	-1.05389	NM_012094.3	PRDX5
25045	0.01	0.546435		KIAA1143
21258	0.01	-1.83162	NM_001485.2	GBX2
35859	0.0101	0.434934		OR4C2P
37330	0.0101	-0.893745	NM_016166.1	PIAS1
36436	0.0101	-0.669387		PAPLN
42645	0.0101	-0.876716	NM_002394.4	SLC3A2
31100	0.0101	-0.856727		LOC442003
15198	0.0101	-0.603925		CLDND1
42865	0.0101	-2.30755	NM_014267.3	SMAP
29281	0.0102	0.834962		LOC392549
42224	0.0102	-0.653768	NM_016532.2	SKIP
43381	0.0103	-1.55241	NM_003119.2	SPG7
30111	0.0103	1.76828		LOC440330
20761	0.0103	0.365838	NM_025074.3	FRAS1
47486	0.0103	-2.00808	NM_014588.4	VSX1
1441	0.0103	0.438932
15735	0.0103	0.445141	NM_001308.1	CPN1
10619	0.0103	-1.74538		ASL
14962	0.0103	-0.775885	NM_212469.1	CHKA
33435	0.0106	-0.685967		MLL3
43325	0.0106	-0.555067	NM_145263.1	SPATA18
5985	0.0106	1.23965
34543	0.0106	-0.648472		NDUFB5
24091	0.0107	-1.48228	NM_002185.2	IL7R
11207	0.0108	-1.71971	NM_001703.1	BAI2
7935	0.0109	-0.97784
24439	0.0109	-0.560808	NM_002225	IVD
40911	0.0109	-1.00472	NM_002951	RPN2
45209	0.0109	-0.568482	NM_003876.1	TMEM11
26574	0.0109	0.660188		LOC145814
7584	0.0109	-0.599054
21397	0.0109	-1.8119	NM_199127.1	GGTL4
18342	0.0109	-0.67433		EIF5
6055	0.0109	-1.16979
27914	0.0109	0.370451		LOC339903
33077	0.0109	-0.843446		MGC2749
36452	0.0109	0.896708		PAPPA2
42503	0.0109	0.563542	NM_000340.1	SLC2A2
30211	0.0109	-1.65218		LOC440478
48824	0.0109	-0.690316	NM_021646.1	ZNF500
11737	0.0109	-0.769816	NM_007048.3	BTN3A1
16778	0.0109	-0.86885	NM_016222.2	DDX41
10827	0.011	-0.803978	NM_004046.4	ATP5A1
21870	0.0111	-1.09609	NM_153832.1	GPR161
33589	0.0111	-0.863445		MOSPD3
19316	0.0112	-0.74441	NM_018378.2	FBXL8
16751	0.0113	0.453607	NM_013264.2	DDX25
37564	0.0113	0.601461	NM_003706.1	PLA2G4C
14881	0.0113	-2.44126	NM_016016.1	CGI-69
5920	0.0113	0.615713
45549	0.0113	0.617369	NM_020232.3	TNFSF5IP1
21082	0.0114	0.496786	NM_004482	GALNT3
29771	0.0114	-1.66213		LOC402209
39580	0.0114	1.55451	NM_032753.2	RAXL1
40873	0.0114	-2.0373	NM_021104.1	RPL41
34569	0.0114	-1.09898		NDUFV1
38917	0.0114	-1.13605	NM_177995.1	PTPDC1
1958	0.0114	-0.494574
22747	0.0115	-0.918832	NM_003516	HIST2H2AA
30806	0.0116	0.51279		LOC441449
46677	0.0117	-0.673197	NM_207309.1	UAP1L1
45217	0.0117	0.706012	NM_138341.1	TMEM116
15370	0.0118	0.485647	NM_199077.1	CNNM2
11932	0.0118	0.406728	NM_006133.1	C11orf11
38087	0.0118	-0.674536	NM_000308.1	PPGB
20021	0.0119	-1.31717	AK096643	FLJ22184
20907	0.0119	-0.846432	NM_173160.2	FXYD4
2744	0.0119	-1.34362
6075	0.012	-1.3499
20268	0.012	-0.449177	NM_173510.1	FLJ33814
42028	0.012	-0.494735	NM_003975.2	SH2D2A
25181	0.012	0.95164		KIAA1622
10616	0.012	-1.31765	NM_001672.2	ASIP
27729	0.012	0.586047		LOC286177
20153	0.012	0.37975	NM_182560.1	FLJ25773
31228	0.012	-0.820544		LOC442293
24053	0.012	-0.490141	NM_172138.1	IL28A
40942	0.0121	-1.01883	NM_018067.2	RPRC1
14468	0.0122	0.442671	NM_031299.3	CDCA3
3015	0.0122	-1.78677
38340	0.0122	0.48548	NM_199414.1	PRC1
4043	0.0122	0.46044
18753	0.0122	0.781406	NM_014209.1	ETV2
46088	0.0122	-0.813625	NM_007032.3	TRIOBP
20713	0.0122	-1.41292		FOXN4
37708	0.0122	-0.84852		PLP2
21417	0.0123	1.55897	NM_016362.2	GHRL
44207	0.0125	0.795735		TADA2L
34719	0.0125	0.582563		NFATC1
45043	0.0125	-0.740599	NM_006289	TLN1
20165	0.0125	-1.18987		FLJ27465
42632	0.0126	-0.553379	NM_130849.1	SLC39A4
30400	0.0127	0.625848		LOC440801
15993	0.0129	-0.677157	NM_004383.1	CSK
28024	0.0129	1.73089		LOC342970
18553	0.0129	0.566121	NM_018424.1	EPB41L4B
12257	0.013	-2.47954		C16orf24
35026	0.0131	0.452763		NOX4
8137	0.0131	-0.852498
13317	0.0131	-0.79319	NM_138408	C6orf51
7425	0.0131	-0.791678
6306	0.0132	-0.614583
24665	0.0132	0.400609		KCNJ3
12731	0.0132	-1.2738		C1QTNF4
41503	0.0132	-0.802969	NM_080489.2	SDCBP2
34025	0.0132	1.72109		MUC1
3474	0.0132	-0.611241
12066	0.0132	-0.664552	NM_017970.2	C14orf102
45360	0.0132	-0.99012	NM_032323.1	TMEM79
6111	0.0132	-0.541559
44893	0.0132	-1.10256	NM_005481.2	THRAP5
11513	0.0132	-0.698697	NM_006132.1	BMP1
11230	0.0132	-0.891195	NM_020064.2	BARHL1
29186	0.0132	1.24638		LOC391770
45577	0.0132	-0.848875		TNNT3
18132	0.0132	-1.75676	NM_001961	EEF2
23843	0.0132	-1.06547	U86790	IGKV1D-13
25029	0.0132	-0.75836		KIAA1012
34162	0.0132	-1.78189		MYL6
8738	0.0132	-2.98039	NM_001101.2	ACTB
43297	0.0132	-1.52574	NM_003971.3	SPAG9
39565	0.0132	-0.727713	NM_032023.3	RASSF4
44356	0.0132	0.83709	NM_031937	TBC1D10A
7699	0.0132	1.20751
24052	0.0133	-0.571371	NM_004843.2	IL27RA
44349	0.0135	0.902291	NM_000116.2	TAZ
37427	0.0136	-0.791206	NM_058004.1	PIK4CA
30321	0.0136	-0.782687		LOC440685
44734	0.0137	-0.539628		TEX264
27482	0.0137	-1.23619		LOC284948
30421	0.0137	-0.598907		LOC440841
41955	0.0137	1.92644	NM_005411	SFTPA1
25320	0.0137	-0.74516		KIAA2013
36092	0.0137	0.487194		OR8B12
45720	0.0137	-1.44935	NM_153649.2	TPM3
3180	0.0138	-2.46779
7607	0.0139	0.313566
37951	0.0139	-1.04053	NM_172020	POM121
44624	0.0139	-1.52235	NM_006053.2	TCIRG1
30940	0.0139	0.853694		LOC441710
20954	0.014	1.62204	NM_000402.2	G6PD
20116	0.014	1.46562		FLJ23867
43651	0.014	-0.928806	NM_003932.3	ST13
34555	0.014	-0.527264		NDUFS2
36609	0.014	0.455477		PCDH10
41730	0.0141	1.42197	NM_022367.2	SEMA4A
27841	0.0142	-1.09099		LOC339287
6033	0.0142	1.79805
35483	0.0142	-0.841169		OBSCN
27974	0.0142	0.520206		LOC340518
37178	0.0142	0.665307	XM_372112	PGM5P1
22726	0.0142	-0.862388	NM_003530.3	HIST1H3D
2957	0.0142	-1.57835
30635	0.0143	-1.80019		LOC441154
38903	0.0143	-3.20105		PTMS
19705	0.0143	2.48454	NM_018138.1	FLJ10560
46322	0.0144	0.48928	NM_144965.1	TTC16
14652	0.0144	-0.957806	NM_016952.2	CDON
9681	0.0145	0.488219	NM_000036.1	AMPD1
34573	0.0147	-0.402548		NDUFV3
47068	0.0147	-0.961216	NM_181597.1	UPP1
16163	0.0147	-0.956726	NM_005214.2	CTLA4
22768	0.0147	-1.37021	NM_000188.1	HK1
25313	0.0147	-3.42259		KIAA1984
26682	0.0147	0.606291		LOC150005
25861	0.0147	0.436314		LAMA3
42606	0.0147	-0.490256	NM_032295.2	SLC37A3
46463	0.0147	-0.968188	NM_133378.2	TTN
47268	0.0147	1.15533	NM_006634.2	VAMP5
34585	0.0147	0.485496		NEBL
14511	0.0147	0.567872	NM_022124.2	CDH23
37454	0.0148	-1.01987	NM_012398.1	PIP5K1C
10962	0.0149	1.07973	NM_007245.2	ATXN2L
40904	0.0149	-1.40803	NM_001003.2	RPLP1
37755	0.0149	-0.658153	NM_033238	PML
48694	0.0149	-1.63216	NM_199451.1	ZNF365
32888	0.015	-0.79566		MGC10911
25831	0.015	0.670166		KY
20654	0.0151	-0.83761	NM_016725.1	FOLR1
21566	0.0151	-1.55656		GMFG
19215	0.0151	0.939434	NM_000135.2	FANCA
41296	0.0151	-0.52457	NM_014931.2	SAPS1
20088	0.0151	0.584853	NM_024867.2	FLJ23577
15263	0.0151	1.42816	NM_000086	CLN3
42605	0.0151	-0.723893	NM_207113.1	SLC37A3
35376	0.0151	-1.25371		NUP210
12811	0.0151	1.39888	XM_086725	C20orf191
4396	0.0151	0.527486
40079	0.0151	-0.612406	NM_133639.2	RHOV
22827	0.0151	-1.42351	NM_030789.2	HM13
30960	0.0151	0.880712		LOC441745
7185	0.0153	0.395765
37637	0.0153	-1.45228	NM_201382.1	PLEC1
25064	0.0153	0.418694		KIAA1212
8240	0.0153	-1.07543	NM_033308.1	ABCA7
10601	0.0153	1.49003	NM_014014	ASCC3L1
26378	0.0153	-1.45633		LOC126208
46601	0.0154	-1.39914	NM_175852.3	TXLNA
47397	0.0155	0.830741	NM_014703.1	VPRBP
21173	0.0155	1.23989	NM_002046.2	GAPDH
32839	0.0155	-0.538805		MFI2
27188	0.0155	-0.498276		LOC283278
35090	0.0155	-0.713404		NPLOC4
7217	0.0155	0.673312
10468	0.0155	-1.85992	NM_006409	ARPC1A
28429	0.0155	-0.844759		LOC388454
15692	0.0156	-1.41512	NM_001867	COX7C
27139	0.0156	-0.490925		LOC282992
45999	0.0156	-0.76638	NM_006074.2	TRIM22
9204	0.0156	-0.653071	NM_017488.1	ADD2
33781	0.0157	-0.590069		MRPS18C
29070	0.0157	-0.644853		LOC391045
39656	0.0157	-0.889011	NM_005676.3	RBM10
16543	0.0157	-0.598294	NM_001917.3	DAO
22386	0.0157	-0.416505	NM_005329.2	HAS3
30160	0.0157	-1.27632		LOC440396
37759	0.0157	-0.662029		PMM1
42716	0.0157	0.495187	NM_182767.3	SLC6A15
22977	0.0157	0.547305	NM_000859.1	HMGCR
38501	0.0158	-0.913566	NM_019854.2	PRMT8
17069	0.0159	-2.43932	NM_080796.1	DIDO1
17815	0.0159	-0.563878	NM_032980.2	DTNA
12781	0.0159	-1.89008	NM_080825.2	C20orf144
39928	0.0159	0.447046	NM_006604.1	RFPL3
23822	0.0159	-1.06661		IGKC
34028	0.016	-0.82995		MUC1
34731	0.016	-3.65684		NFATC4
10897	0.016	-0.614368		ATP6V1E1
4989	0.016	-0.534418
38624	0.016	-1.25652	NM_030651.2	PRRT1
34361	0.016	-0.505808		NARS
43905	0.016	-0.992524	NM_016169.2	SUFU
11250	0.0161	-0.806309	NM_021160.1	BAT5
22191	0.0161	-1.35659	NM_147149.1	GSTM4
42825	0.0161	-0.571165	NM_003062.1	SLIT3
31993	0.0162	-1.03193		LSM7
47328	0.0163	-0.856104		VEPH1
27329	0.0163	-1.12171		LOC283970
25567	0.0163	-1.19567		KLK3
31767	0.0163	-0.834578		LRP1
41770	0.0163	-2.31293	NM_016332.2	SEPX1
40251	0.0163	-0.597911	XM_495886.1	RNF169
26449	0.0163	-0.558428		LOC131691
31446	0.0164	-0.770488		LOC442683
5103	0.0164	-0.923533
30352	0.0164	-1.99982		LOC440733
29147	0.0164	-1.07751		LOC391562
22442	0.0164	-1.99971	NM_005334.1	HCFC1
13782	0.0164	-0.616155		CAPN10
16591	0.0165	-1.28615	NM_001352.2	DBP
17902	0.0165	0.584487	NM_004421.2	DVL1
21615	0.0165	-0.965779	NM_002074.2	GNB1
24472	0.0165	-0.824095		JMJD1A
3318	0.0165	0.534692
18299	0.0165	-0.776317	NM_016091.2	EIF3S6IP
36184	0.0165	-1.47451		OSBPL9
5703	0.0165	0.556835
34424	0.0166	-0.849352		NBR2
30828	0.0166	-0.768059		LOC441485
11649	0.0166	-1.73753	NM_032251.3	BRLZ
47788	0.0167	-0.556986	XM_496050	WHDC1L2
8329	0.0168	-1.35668	NM_024794.1	ABHD9
10790	0.0168	0.440608	NM_032279.2	ATP13A4
45107	0.0168	-0.603152	NM_001534.2	TLX2
24513	0.0169	-0.437763		JSRP1
2583	0.0169	-0.724134
19210	0.017	0.606723		FAM9B
15806	0.0172	1.42227	NM_174882.1	CRB3
46580	0.0172	0.536356	NM_020127.1	TUFT1
7205	0.0172	-2.46338
13161	0.0172	-0.450469	NM_032313.2	C4orf14
9710	0.0173	-2.51707	NM_013366	ANAPC2
33288	0.0173	0.958731		MGC9712
6937	0.0173	0.675724
4118	0.0173	0.483836
24901	0.0173	0.596099		KIAA0406
25784	0.0173	-1.1237		KRTAP6-2
19522	0.0173	-1.38111	NM_000800.2	FGF1
35966	0.0173	-0.620506		OR5A2
10112	0.0173	-0.566143		APOBEC3A
20658	0.0173	0.755262	NM_000803.2	FOLR2
42673	0.0173	-0.619889	AB032952	SLC45A4
26724	0.0173	-0.605052		LOC151194
9435	0.0173	-0.707393	NM_006738.4	AKAP13
33165	0.0173	-0.391356		MGC39518
5045	0.0174	1.24147
43738	0.0175	-1.52927	NM_020151.2	STARD7
32352	0.0176	1.07076		MAP3K14
45737	0.0177	1.06493	NM_007030.1	TPPP
32033	0.0178	-0.984567		LTC4S
13641	0.0178	1.07512	NM_000718.1	CACNA1B
13429	0.0178	-0.819367		C8orf56
39682	0.0178	0.304343	NM_153020.1	RBM24
38563	0.0178	0.695521	NM_006261.2	PROP1
22614	0.0178	1.26961	NM_004712.3	HGS
6874	0.0178	-0.968775
39443	0.0179	-0.67055	NM_003624.1	RANBP3
26119	0.0181	0.556127		LGI2
18170	0.0181	-1.42989	NM_024329.4	EFHD2
18340	0.0182	-1.4026	NM_001969.3	EIF5
40868	0.0182	-0.692436	NM_005061.2	RPL3L
26002	0.0182	-1.13791		LCE3C
47848	0.0182	-0.628814	NM_003394.2	WNT10B
4213	0.0183	0.535079
9098	0.0183	-1.02628	NM_139028.1	ADAMTS13
42029	0.0183	-0.63482	NM_005490.1	SH2D3A
19198	0.0183	0.947891	NM_198491.1	FAM92B
12521	0.0184	0.307435	XM_496434	C1orf143
45037	0.0184	-1.08346	NM_006289	TLN1
26484	0.0185	-0.925315		LOC136143
6239	0.0185	-1.07415
16384	0.0185	-1.02891		CYHR1
29391	0.0186	-0.911236		LOC400470
42155	0.0186	-1.77135	NR_000036	SIGLECP1
29151	0.0186	-1.3947		LOC391598
40571	0.0187	-0.536355	NM_001012754.2	RP11-50D16.3
30639	0.0187	0.481557		LOC441161
24811	0.0187	-0.915785		KHK
32181	0.0188	0.81134		MADCAM1
7981	0.0188	0.911462
22735	0.0188	0.317184	NM_003538	HIST1H4A
13496	0.0189	-0.980878	NM_198469.1	C9orf18
48282	0.0189	1.40361	NM_013373.2	ZDHHC8
33303	0.0189	-0.601839		MGST3
24831	0.0189	0.496798		KIAA0146
9875	0.0189	-1.0274		ANKRD44
39342	0.0189	0.462482		RAD1
28517	0.0189	1.47273		LOC388727
7735	0.0189	-0.718125
11522	0.0189	0.495058	NM_198892.1	BMP2K
13380	0.0189	0.579342	NM_020192.1	C7orf36
43966	0.019	-0.763565	NM_033161	SURF4
18141	0.019	-0.73921	NM_001961	EEF2
14464	0.019	-1.01084	NM_145697.1	CDCA1
29798	0.019	-1.41432		LOC402318
18863	0.019	1.03338	NM_003950.1	F2RL3
14738	0.019	0.557645	NM_001813.1	CENPE
33406	0.019	0.576266		MLF1
31150	0.019	0.426899		LOC442108
39198	0.019	-0.441483	NM_016322	RAB14
17393	0.0192	0.464473		DNAH10
25771	0.0192	-0.488017		KRTAP4-4
40861	0.0192	1.24106	XM_294473	RPL37P6
24569	0.0192	0.510367		KCMF1
37635	0.0194	-1.39267	NM_201383.1	PLEC1
4830	0.0195	-0.53427
30101	0.0195	0.675036		LOC440314
38017	0.0195	0.524688		PPAP2A
37639	0.0195	1.09987	NM_000445.2	PLEC1
24213	0.0195	0.819303	NM_014937.2	INPP5F
6653	0.0195	-1.27006
30857	0.0196	1.16175		LOC441538
3310	0.0196	0.81753
33752	0.0196	-1.22665		MRPL52
25711	0.0196	1.22486		KRTAP10-4
7814	0.0196	-0.872539
8488	0.0196	-2.18683	NM_001611.2	ACP5
31865	0.0196	-0.591561		LRRC20
4200	0.0196	-1.0719
42758	0.0197	0.997582	NM_003486.4	SLC7A5
15669	0.0197	-2.37276	NM_004255.2	COX5A
47556	0.0197	-2.84975	NM_014991.3	WDFY3
25143	0.0197	0.645824		KIAA1529
19435	0.0197	1.08803	NM_015122.1	FCHO1
30976	0.0197	-0.787057		LOC441771
28914	0.0197	-1.20727		LOC390120
46051	0.0197	-1.47628	NM_198853	TRIM50C
7315	0.0197	0.470235
4490	0.0197	0.568206
13522	0.0198	0.403165	AF090921	C9orf38
15174	0.0198	-1.10505	NM_014343.1	CLDN15
35589	0.0198	-0.741763		ODF4
47077	0.0198	-1.1802	NM_003366.2	UQCRC2
11969	0.0198	-0.890258	NM_013279.1	C11orf9
42362	0.0201	-0.653483		SLC22A8
35587	0.0201	-0.889946		ODF3
18352	0.0201	-1.6142	NM_005747.3	ELA3A
7184	0.0201	0.451081
21654	0.0201	-2.5936	NM_006433.2	GNLY
13616	0.0201	1.03112	NM_005182.2	CA7
18609	0.0201	1.38229	NM_013333.2	EPN1
45057	0.0201	-0.910342	NM_006289	TLN1
1347	0.0201	-1.2955
28099	0.0201	-1.96163		LOC347454
9943	0.0201	-1.63671		ANXA5
37099	0.0201	-0.55381	NM_012393.1	PFAS
26040	0.0201	0.459596		LDHAL6A
4411	0.0202	0.481448
23759	0.0202	0.555763		IGH@
46299	0.0202	0.716277	NM_003310.1	TSSC1
21695	0.0203	-1.19263	NM_001012423	GOLGA8E
5865	0.0203	-0.397703
34650	0.0203	0.425838		NEK11
39107	0.0204	-0.492183		PWCR1
13385	0.0204	-0.655103	NM_000606.1	C8G
47826	0.0204	-0.725711	NM_016003.2	WIPI2
38243	0.0204	-1.17999	NM_178003.1	PPP2R4
28974	0.0205	-1.83631		LOC390529
4068	0.0206	-0.745334
11866	0.0206	-2.87687		C10orf61
33024	0.0206	-0.83603		MGC22793
22989	0.0206	0.66665	NM_000859.1	HMGCR
41737	0.0207	-1.15885	NM_017893.2	SEMA4G
28552	0.0208	-0.818593		LOC388849
24007	0.0208	0.760535	NM_014438.3	IL1F8
6841	0.0208	0.634617
44600	0.0208	-1.73473	NM_005650.1	TCF20
39203	0.0208	-0.555923	NM_021252.3	RAB18
6384	0.0208	0.438684	AK025047
8617	0.0208	1.86249	NM_001101.2	ACTB
34532	0.0208	-0.49826		NDUFAB1
6521	0.0209	-1.01834
39701	0.0209	-2.34591	NM_031492.2	RBM4B
14930	0.0209	-0.783342		CHDH
9189	0.021	0.437541	NM_015270.2	ADCY6
15350	0.021	0.543201	NM_006314.1	CNKSR1
28150	0.021	-1.54434		LOC374569
27899	0.021	0.380215		LOC339803
43773	0.021	-0.796115	NM_182915.2	STEAP3
25166	0.021	-0.371345		KIAA1609
38854	0.021	0.727477	NM_178161	PTF1A
18328	0.021	0.54962	NM_019843.2	EIF4ENIF1
38504	0.021	-0.752994	XM_290941.4	PRNPIP
28399	0.021	-1.50557		LOC388339
5115	0.0211	-1.18047
14958	0.0211	0.573803	NM_023947	CHID1
40258	0.0211	0.684594	NM_031994.1	RNF17
49043	0.0211	-0.417072		ZNF675
15362	0.0211	-1.49254		CNN2
35844	0.0212	-0.718624		OR3A2
48148	0.0212	-0.875409	NM_207519.1	ZAP70
42987	0.0212	1.9512		SMTN
13829	0.0212	-0.432037	NM_024110.2	CARD14
37387	0.0212	-0.462046	NM_181523.1	PIK3R1
23770	0.0213	-1.54362		IGH@
43595	0.0213	-1.1325		SSBP4
42755	0.0213	-1.34827		SLC7A2
7975	0.0214	0.421656
31004	0.0214	-0.881593		LOC441815
9013	0.0214	1.19267	NM_080431.3	ACTRT2
24838	0.0214	-0.51035		KIAA0174
8438	0.0214	-0.851648	NM_000789.2	ACE
10669	0.0215	0.631927	NM_018263	ASXL2
12882	0.0215	-0.422145	AK055615	C20orf80
11545	0.0215	-1.30411	NM_014753	BMS1L
5659	0.0215	-0.614372
35563	0.0215	1.09489		OCRL
40856	0.0215	-1.56383	NM_001001.3	RPL36AL
42679	0.0216	-1.09206	NM_003040.2	SLC4A2
27040	0.0216	0.441866		LOC222701
47761	0.0217	0.711244	NM_152528.1	WDSUB1
6880	0.0217	-0.35954
45291	0.0217	0.534263	NM_183240.1	TMEM37
10534	0.0217	0.452904	NM_021071.2	ART4
39287	0.0217	-0.539955	NM_178037.1	RAB6IP2
16084	0.0217	0.744005	NM_001322	CST2
34253	0.0217	0.475544		NAALAD2
4939	0.0217	0.424463
40753	0.0217	-2.55084	NM_012423.2	RPL13A
17427	0.0217	1.13028	NM_001372.2	DNAH9
11486	0.0217	-0.710721	NM_031450.2	Bles03
4399	0.0217	0.780738
19918	0.0217	-0.79603	NM_017749.2	FLJ20294
20909	0.0218	0.487882	NM_014164.4	FXYD5
30339	0.0218	0.731941		LOC440717
31081	0.0219	-1.73834		LOC441952
16711	0.0219	-0.61334		DDR1
20451	0.0219	1.26785	AK097792	FLJ40473
29770	0.0219	-1.22331		LOC402208
33692	0.0221	-0.847701		MRPL21
47857	0.0221	-0.880885	NM_030753.3	WNT3
44389	0.0221	-0.925141	NM_004607	TBCA
30901	0.0221	0.412401		LOC441622
17539	0.0221	-1.17984	NM_005223.3	DNASE1
16073	0.0221	0.452334	NM_020536.2	CSRP2BP
46543	0.0222	1.56711	NM_006001.1	TUBA2
13307	0.0222	-0.631144		C6orf32
3856	0.0222	0.455243
13614	0.0222	-1.44752	XM_291346.5	CA5BL
38418	0.0222	-0.427815	NM_006251.4	PRKAA1
26100	0.0222	0.981987		LGALS2
11980	0.0222	-1.50178	NM_032130.1	C12orf25
43155	0.0222	-1.03488	NM_144949.2	SOCS5
10713	0.0222	-0.617657		ATG16L1
42914	0.0222	0.42191	NM_030663.2	SMCP
44311	0.0223	-0.795419	NM_138697.2	TAS1R1
17134	0.0223	-0.684443	NM_001002840.1	DKFZP434A0131
21818	0.0223	0.427302	NM_025048.2	GPR110
40565	0.0223	-1.20412	BC041956	RP11-493K23.2
11606	0.0223	0.850674	NM_058243.1	BRD4
24295	0.0224	-1.24187		IRF1
16365	0.0224	-0.762784	NM_000101.2	CYBA
21395	0.0226	-1.68114	NM_199127.1	GGTL4
38648	0.0226	-1.50715		PRSS3
16094	0.0226	0.567326	NM_080610.1	CST9L
43315	0.0228	0.490694	L10123	SPAR
22235	0.0228	0.978847		GTF2IRD1
21663	0.0228	0.493929	NM_032520.3	GNPTG
33747	0.0228	-0.747274		MRPL49
35208	0.0228	-0.701217		NRN1
15108	0.0228	1.72174	NM_001823.3	CKB
48183	0.0228	-1.17412	XM_113971	ZBTB7C
19669	0.0229	-1.21373	AK024448	FLJ00038
44979	0.0229	-0.651922	NM_014886	TINP1
45946	0.023	1.70576	K00208	TRG2
14053	0.023	-0.930037	NM_024661.2	CCDC51
14811	0.023	-0.550733	NM_022766.4	CERK
19989	0.0231	0.920855		FLJ21127
17526	0.0231	-1.86267		DNAJC5
6358	0.0232	-1.44995
23156	0.0232	-2.0633	NM_002149.2	HPCAL1
13826	0.0233	1.06563	NM_024110.2	CARD14
9749	0.0233	0.511343	NM_001149.2	ANK3
45005	0.0233	1.76472	NM_032136.3	TKTL2
47106	0.0233	-0.919182	NM_005709.1	USH1C
46003	0.0233	-0.422711	NM_015905.2	TRIM24
24008	0.0233	-1.34303	NM_019618.2	IL1F9
13553	0.0233	-1.36211	NM_017586	C9orf7
15624	0.0233	-1.11661	NM_182480.1	COQ6
33266	0.0234	-1.60696		MGC5618
36900	0.0234	0.409189		PDE6A
42849	0.0234	-0.852502	NM_020427.2	SLURP1
25980	0.0234	-0.733044		LBA1
37327	0.0234	-1.50252	NM_002638.2	PI3
35327	0.0234	0.440284		NUDT16L1
12706	0.0234	0.458526	NM_015991.1	C1QA
40720	0.0234	-1.62974	NM_000975.2	RPL11
28144	0.0234	-1.27345		LOC374395
13866	0.0235	-0.51509	NM_003688.1	CASK
35839	0.0235	1.24618		OR2W1
45550	0.0235	-1.24745	NM_001252.2	TNFSF7
26777	0.0236	0.54942		LOC153328
23705	0.0236	0.377591	NM_014055.2	IFT81
22853	0.0236	0.812811	NM_000190.2	HMBS
37933	0.0236	-0.574568	NM_005034.3	POLR2K
18380	0.0236	-1.45566	NM_001422.2	ELF5
13667	0.0237	-1.01954	NM_199247.1	CACNB1
21365	0.0237	1.92371	NM_001496.3	GFRA3
39220	0.0238	-1.33552	NM_130781.1	RAB24
9752	0.0238	0.450438	NM_020987.2	ANK3
40896	0.0238	-1.21525	NM_033301.1	RPL8
4478	0.0238	0.659528
29022	0.0239	0.903911		LOC390801
9056	0.0239	1.01536	NM_033274.1	ADAM19
43270	0.0239	-0.53919	NM_003116.1	SPAG4
42778	0.0239	0.690403	NM_178527.2	SLC9A11
31631	0.024	-0.810292		LOC92270
39454	0.0241	-1.39841	NM_002883.2	RANGAP1
25806	0.0241	-0.586171		KRTHA3B
9886	0.0241	0.346599	AK125379	ANKRD52
22836	0.0241	-0.453844	NM_000190.2	HMBS
34781	0.0241	0.356488		NFYB
2439	0.0242	-0.729049
15716	0.0242	-0.945416	NM_001873.1	CPE
16174	0.0242	-1.07827	NM_030877.3	CTNNBL1
4424	0.0242	0.479281
33964	0.0242	-0.719988		MTM
17407	0.0242	1.1915	NM_001372.2	DNAH9
30817	0.0242	1.80196		LOC441465
38181	0.0242	-0.981437	NM_014330.2	PPP1R15A
11166	0.0242	0.485025	NM_004775	B4GALT6
37905	0.0242	1.20975	NM_000937	POLR2A
13090	0.0242	-0.98751		C3orf29
26410	0.0242	-1.1328		LOC128499
45542	0.0242	0.637849		TNFSF13B
32960	0.0242	-0.769296		MGC15875
30265	0.0242	-1.10347		LOC440551
42671	0.0244	-0.650412	NM_033102	SLC45A3
20191	0.0244	0.452234		FLJ30851
48130	0.0244	1.28142	NM_175907.3	ZADH2
31521	0.0244	-0.797568		LOC55565
7635	0.0244	-0.616849
42079	0.0244	0.919065	NM_015677.1	SH3YL1
20545	0.0245	-0.520241	NM_153365.1	FLJ90013
18850	0.0246	-1.08225	NM_144504.1	F11R
41741	0.0246	0.975286	NM_032108.2	SEMA6B
34708	0.0246	-1.72423		NFAM1
8170	0.0247	1.0318	NM_130786.2	A1BG
4419	0.0247	0.366933
8024	0.0247	-0.563796
44894	0.0247	-0.62367	NM_005481.2	THRAP5
30412	0.0248	0.55271		LOC440827
32358	0.0248	-0.987441		MAP3K3
37122	0.0248	2.22665	NM_005022.2	PFN1
39582	0.0248	-0.828581	NM_000321.1	RB1
4443	0.0248	-0.53781
28380	0.0248	0.633916		LOC388282
40121	0.0248	-0.494706	NM_145906.1	RIOK3
14421	0.0248	-0.386265	NM_015076.3	CDC2L6
11345	0.0248	-1.37548	NM_138724.1	BCL2L14
27478	0.0248	-0.649032		LOC284948
39702	0.0248	-0.659888	NM_005778.1	RBM5
19032	0.0248	-0.517758	NM_014745.1	FAM38A
16667	0.0249	-0.413668	NM_006571.2	DCTN6
31693	0.0249	-0.708976		LPHN1
46403	0.0249	0.398349	NM_133378.2	TTN
27606	0.0249	-1.3261		LOC285620
35579	0.0249	0.529512		ODF2
38717	0.0249	-0.507955	NM_033222.2	PSIP1
21605	0.025	-1.27139	NM_080425.1	GNAS
7196	0.025	0.385827
7128	0.025	-0.533925
17065	0.025	-2.36479	NM_177438.1	DICER1
29370	0.0251	0.889503		LOC400164
47437	0.0251	-0.882965		VPS26B
22513	0.0252	-0.389242	NM_012080.3	HDHD1A
6243	0.0252	-0.464098
26890	0.0252	1.09208		LOC196266
7022	0.0253	0.720564
18223	0.0253	-0.769093	NM_001964.2	EGR1
34775	0.0253	-0.436025		NFX1
30581	0.0253	-1.51869		LOC441076
34329	0.0253	-1.27511		NAPA
19263	0.0253	-1.04974	NM_033085.2	FATE1
43574	0.0253	0.660067		SRRM2
10951	0.0253	0.404658	NM_207303	ATRNL1
19851	0.0253	-0.74294	AK024413	FLJ14351
9113	0.0253	0.442974		ADAMTS2
7509	0.0253	-1.75926
43033	0.0254	0.478967		SNCAIP
36993	0.0254	-1.04666	NM_032512.2	PDZD4
7239	0.0254	-1.712
36667	0.0255	-0.444127		PCDHA9
42197	0.0255	-0.529019	NM_016539.1	SIRT6
6877	0.0255	-0.602731
1735	0.0255	0.401515
37180	0.0255	-0.950592		PGPEP1
25970	0.0255	-0.724128		LAT1-3TM
21215	0.0255	0.371444	NM_001481	GAS8
10502	0.0255	-1.02984	NM_004312.1	ARR3
37752	0.0255	-1.70333	NM_033250.2	PML
29917	0.0255	-1.00052		LOC439978
12891	0.0255	-2.10951	NM_153269.1	C20orf96
9699	0.0255	0.520069	NM_016627.3	AMZ2
33046	0.0255	0.422952		MGC25181
48866	0.0256	0.349457	NM_018181.4	ZNF532
28427	0.0256	-0.946732		LOC388444
11260	0.0256	-1.31346	NM_032408.1	BAZ1B
6533	0.0257	-0.759952
46145	0.0257	-0.570364	NM_177556.1	TRO
37609	0.0258	-1.31905		PLCD1
12255	0.0258	-0.42397	NG_002690.1	C15orf49
27462	0.0258	1.32378		LOC284861
41048	0.0258	-2.38453		RPS8
28214	0.0258	-0.642369		LOC387764
1344	0.0258	0.409685
25855	0.0259	0.413364		LAIR1
34972	0.0259	-0.511249		NOL8
40371	0.0259	-0.790686	X97587	RNU36C
19385	0.0259	-0.502694	BC008046	FBXO46
45715	0.0259	-0.533485	NM_213674.1	TPM2
36725	0.0259	-1.27216		PCDHGA7
36315	0.0259	0.537475		P2RY14
43758	0.026	-0.8883	NM_018255.1	STATIP1
24507	0.026	-0.735443		JPH2
36583	0.026	-0.580242		PCA3
9022	0.026	-0.862205		ACY1
23519	0.026	-1.29698	NM_213621.1	HTR3A
23786	0.026	-0.767788		IGHV1-69
48742	0.026	0.541747	NM_017879.1	ZNF416
37470	0.026	-0.711674	NM_014338.3	PISD
32007	0.026	-1.02572		LST1
2759	0.026	-0.804309
19550	0.0261	-0.953799	NM_033164.1	FGF8
22135	0.0262	-1.28475	NM_018530.1	GSDML
13494	0.0262	0.774665	NM_024112.2	C9orf16
42562	0.0262	-0.428249	NM_005660	SLC35A2
27303	0.0263	0.835325		LOC283856
25527	0.0263	0.441866		KLHL20
15529	0.0263	0.559923	NM_033641.1	COL4A6
7424	0.0263	-0.437761
45183	0.0263	0.359991	NM_003692.2	TMEFF1
23093	0.0263	-0.951083	NM_005522.3	HOXA1
45927	0.0263	-0.585421	BC022317	TRDD3
592	0.0263	-1.26419
15971	0.0263	-0.487321	NM_001316.2	CSE1L
31058	0.0263	0.391321		LOC441898
17025	0.0263	0.381777	NM_144995.2	DHX57
17350	0.0263	-0.739509	NM_005221.4	DLX5
24964	0.0264	0.829362		KIAA0703
37452	0.0264	-0.589047		PIP5K1B
17819	0.0264	-0.605625	NM_033147.2	DTNB
4017	0.0264	0.339465
3159	0.0264	-0.521969
20863	0.0264	-0.732469	NM_017647.2	FTSJ3
12092	0.0264	0.480882	BC007251	C14orf128
30236	0.0264	-0.771848		LOC440507
34372	0.0264	-0.496509		NAT5
28051	0.0264	0.450423		LOC344332
19979	0.0264	-2.4226	NM_025149.3	FLJ20920
25883	0.0264	-0.747306		LAMA3
7451	0.0264	-0.598163
3538	0.0264	-1.48202
32755	0.0264	0.464013		MELK
30517	0.0264	1.06711		LOC440996
43316	0.0264	-1.04203	NM_003118.2	SPARC
36876	0.0264	-1.01924		PDCL3
3406	0.0265	-0.55041
22841	0.0266	-0.379555	NM_000190.2	HMBS
30891	0.0267	-1.33363		LOC441610
10611	0.0267	0.806837	NM_001671.2	ASGR1
27916	0.0267	0.401721		LOC339929
48040	0.0268	0.645279	NM_018566.3	YOD1
38350	0.0268	0.61543	NM_199439.1	PRDM10
14835	0.0268	0.463771	NM_001710.4	CFB
24119	0.0268	1.28124	NM_006844.3	ILVBL
49089	0.0268	-1.2925	XM_496299.1	ZNF714
5435	0.0268	-1.00628
38920	0.0268	-0.552659		PTPLAD1
13913	0.0268	0.639598	NM_173062.1	CAST
5331	0.0268	-2.01667
47672	0.0269	-0.436981	NM_018383.3	WDR33
13414	0.0269	0.763923	NM_173518.2	C8orf45
29904	0.0269	0.846668		LOC439960
11488	0.0269	0.669345	NM_001715.2	BLK
19299	0.0269	-0.462317	NM_153350.2	FBXL16
14762	0.0269	-1.87763	NM_139181.1	CENTD2
39585	0.027	-0.688576	NM_000321.1	RB1
39285	0.027	-0.593911	NM_178040.1	RAB6IP2
36418	0.027	-1.21632		PANK1
30267	0.027	-2.28193		LOC440552
32849	0.027	-1.12677		MFNG
42315	0.027	0.469312	NM_003056.2	SLC19A1
44035	0.027	1.05541	NM_133625.2	SYN2
46011	0.027	-0.867354	NM_012101.2	TRIM29
37101	0.027	-0.4457	NM_002622.3	PFDN1
4218	0.027	0.492834
34365	0.027	1.03595		NASP
46636	0.027	-0.797338		TXNL4B
20972	0.0271	-1.04041	NM_021903.1	GABBR1
15660	0.0271	-0.719159	NM_005694.1	COX17
43884	0.0272	0.538553		STXBP5
9029	0.0272	-0.998039	NM_080658.1	ACY3
7298	0.0272	0.362271
5817	0.0273	0.990244
11409	0.0273	0.509569	NM_170732.3	BDNF
17556	0.0273	-1.23856	XM_085578.7	DNHD3
37993	0.0273	1.38876	NM_002697.2	POU2F1
27113	0.0274	-0.725442		LOC255809
36553	0.0274	-0.475758		PB1
21187	0.0275	-0.566798	NM_000819.3	GART
46635	0.0275	-0.323329	NM_017853.1	TXNL4B
35473	0.0275	0.349591		OAZ3
40819	0.0276	0.472592	NM_016093.2	RPL26L1
45911	0.0276	-0.507121		TRBV21-1
15907	0.0276	-0.659987	NM_004075.2	CRY1
40906	0.0278	-1.27275	NM_213725.1	RPLP1
2803	0.0278	0.915503
47910	0.0278	-1.12387	NM_007014.3	WWP2
13546	0.0278	0.390578	NM_138818.2	C9orf65
39079	0.0278	-0.431725	NM_005859.3	PURA
14159	0.0278	-1.15235	NM_012142.2	CCNDBP1
4475	0.0279	0.83481
37303	0.0279	1.80772	NM_145753.1	PHLDB2
29379	0.0279	-0.618629		LOC400301
22935	0.0279	-0.92222		HMCN2
24781	0.0279	0.378196		KDELC1
22336	0.0279	-0.755314	NM_004893.2	H2AFY
37362	0.0279	-0.432682	NM_153682.1	PIGP
40107	0.028	0.976776	NM_182970.2	RIMS4
29025	0.028	-1.51158		LOC390823
19768	0.028	-0.832544		FLJ12118
41089	0.028	-0.41382	NM_015169.3	RRS1
10165	0.028	-0.690087	NM_000484.1	APP
46651	0.028	0.497553	NM_000372.3	TYR
42354	0.028	-0.8158	NM_021977.2	SLC22A3
32816	0.0281	1.2168		METTL7B
32069	0.0281	0.73365		LY9
28468	0.0281	-1.65296		LOC388568
40094	0.0281	-0.49875	AB082530	RICTOR
15585	0.0281	-0.807052		COMT
33397	0.0282	-0.608287		MKS1
5936	0.0282	1.20495
44763	0.0282	-1.24839	NM_006286.1	TFDP2
29742	0.0282	0.403868		LOC402123
19968	0.0282	-0.781262	AK000719	FLJ20712
24167	0.0282	-2.70268		INCENP
48256	0.0282	0.488911	NM_153746.1	ZDHHC14
48334	0.0282	-0.963685	NM_014569.2	ZFP95
40002	0.0284	-0.503705	NM_170587.1	RGS20
16926	0.0284	0.385224	NM_198512.1	DGAT2L6
28715	0.0285	-1.01617		LOC389301
40131	0.0285	-0.612604	NM_006871.2	RIPK3
30475	0.0285	-0.743428		LOC440936
40644	0.0285	0.321713		RP3-477H23.1
43413	0.0285	-1.3387	NM_003123.2	SPN
41341	0.0286	-2.54825	AC002389.1	SBSN
29996	0.0287	-1.34377		LOC440115
45901	0.0287	-0.519144		TRBV21-1
28413	0.0287	0.333595		LOC388389
22354	0.0287	-0.392341		HABP4
503	0.0287	0.334109
24116	0.0287	-1.15452	NM_176799.1	ILKAP
31727	0.0288	-0.816164		LRG1
42331	0.0288	-0.548889	NM_005415.3	SLC20A1
16775	0.0288	-0.595716	NM_024415.1	DDX4
40842	0.0288	-0.916601		RPL32
3689	0.0288	-0.484983
35255	0.0288	-0.845929		NSUN5C
29493	0.0288	-0.818976		LOC400933
34980	0.0288	0.391545		NOLC1
43973	0.0289	0.533283	NM_145006.2	SUSD3
37300	0.0289	-0.84855	NM_015157.1	PHLDB1
47140	0.0289	-2.76143	NM_171997.1	USP2
1857	0.0289	-0.505466
43677	0.0289	-1.16816	NM_013443.3	ST6GALNAC6
16393	0.0289	0.362101	AF332224	CYorf15A
24293	0.0289	1.13417	NM_002198.1	IRF1
18636	0.029	1.09879	NM_022772.2	EPS8L2
32502	0.029	-0.609437		MASP2
16938	0.029	-1.40315	NM_005675	DGCR6
21840	0.029	1.00974	NM_022571.4	GPR135
29603	0.029	-0.811872		LOC401353
16373	0.029	0.813687	NR_001561	CYCSL1
30875	0.029	-0.818581		LOC441569
17176	0.0291	0.84732	NM_015594	DKFZP434O047
40283	0.0291	-0.549208	NM_017999.3	RNF31
48565	0.0291	-0.641832	NM_006631.2	ZNF266
22328	0.0291	0.302446	NM_018267.2	H2AFJ
4046	0.0291	-0.989205
18364	0.0291	-2.02666	NM_032281.2	ELAVL3
30648	0.0291	0.330782		LOC441175
42644	0.0291	-0.800607	NM_002394.4	SLC3A2
39845	0.0291	0.507926	NM_006508.1	REGL
31481	0.0292	-0.879724		LOC442744
16583	0.0292	-1.62424	NM_000787.2	DBH
17222	0.0292	0.596058	NM_015433.2	DKFZP586D0919
37102	0.0292	-1.07647	NM_002622	PFDN1
17559	0.0292	-0.509369	NM_020877	DNHD3
22787	0.0292	1.55104	NM_002119.3	HLA-DOA
34931	0.0292	-3.33298		NNAT
39377	0.0292	-1.00147	NM_133628.1	RAD51L3
3426	0.0292	-0.784941
31969	0.0292	-1.10041		LSAMP
34924	0.0292	0.50479		NMT2
22805	0.0292	-1.35705	NM_002124	HLA-DRB1
41164	0.0292	-0.545891	NM_173630.2	RTTN
11949	0.0292	-0.769673	NM_173573.1	C11orf35
21166	0.0293	-1.59787	NM_002046	GAPDH
22415	0.0294	0.634518	NR_001291.1	HBII-52
42316	0.0294	-0.575207		SLC19A1
25809	0.0294	-1.22211		KRTHA5
27507	0.0294	1.00713		LOC285074
16626	0.0294	0.66708	NM_017639.2	DCHS2
30547	0.0294	-0.843301		LOC441032
10222	0.0294	0.540551	NM_053286.1	AQP6
26892	0.0294	0.537409		LOC196346
29390	0.0294	0.661903		LOC400452
35953	0.0294	0.533971		OR52N4
16256	0.0296	-0.615289	NM_015960.1	CUTC
26708	0.0296	-0.700362		LOC150759
16053	0.0296	-0.814793	NM_001320.5	CSNK2B
12224	0.0296	-2.00139	NM_001005267.1	C15orf21
31815	0.0297	-1.95865		LRP1
39704	0.0297	-0.925387	NM_005778.1	RBM5
9132	0.0297	-0.962618	NM_025003.2	ADAMTS20
15402	0.0297	-0.431915	NM_033133.3	CNP
5414	0.0297	1.19893
4572	0.0297	0.49366
8757	0.0298	2.3322	NM_001101.2	ACTB
37852	0.0298	-1.72638		POLD3
36098	0.0298	0.630782		OR8D2
40708	0.0298	0.524591		RPGRIP1
17332	0.0298	1.58003	NM_014902.2	DLGAP4
43260	0.0298	-1.13333	NM_172218.1	SPAG1
4591	0.0299	0.425926
43496	0.0299	0.510496	NM_006415.2	SPTLC1
48494	0.0299	0.414063	AL833520	ZNF204
24754	0.0299	1.0922		KCTD1
45014	0.0299	-0.682677	NM_007005.3	TLE4
16231	0.0299	0.326949	NM_018704.1	CTTNBP2NL
48426	0.0299	0.930388		ZNF131
30727	0.0299	0.343452		LOC441300
45372	0.0299	-0.466975	NM_015497.2	TMEM87A
34678	0.0299	-1.39735		NETO1
616	0.0299	0.328566
33524	0.0299	0.445552		MMRN2
19438	0.0299	1.61412	NM_033449.1	FCHSD1
31347	0.0299	-0.506455		LOC442508
42002	0.0299	0.586248	NM_016276.3	SGK2
35536	0.03	-0.357782		OCRL
29156	0.0301	-1.7306		LOC391655
31076	0.0301	0.561783		LOC441929
24505	0.0301	0.426903		JPH2
19220	0.0302	-0.635803	NM_001018115.1	FANCD2
20557	0.0302	-0.588465	NM_173618.1	FLJ90652
25568	0.0302	-0.466843		KLK3
46358	0.0302	-0.583139	NM_173810.3	TTC9C
36302	0.0302	-0.723444		P2RX5
29933	0.0302	0.428192		LOC440007
10841	0.0302	-1.55288	NM_005176.4	ATP5G2
15270	0.0302	-0.606982	NM_018941	CLN8
39788	0.0302	-1.71578		RCOR1
7243	0.0302	-1.81223
1666	0.0302	-0.579364
3127	0.0302	-0.901905
43114	0.0302	-0.429319	NM_014748.2	SNX17
20262	0.0302	-0.449082	NM_173821.1	FLJ33590
42846	0.0302	-0.760611	NM_001013843.1	SLTM
8025	0.0302	-0.938598
17389	0.0302	0.56044	XM_166103.5	DNA2L
18647	0.0302	-0.721644	NM_018695.2	ERBB2IP
38548	0.0302	-1.19249	NM_016335.2	PRODH
29778	0.0302	-0.785217		LOC402237
40657	0.0302	0.326347	NM_173566.1	RP4-694E4.2
30833	0.0302	-0.418628		LOC441494
28870	0.0303	0.381713		LOC389846
10240	0.0304	-1.81738	NM_003491.2	ARD1A
11686	0.0304	-0.703271	NM_004335.2	BST2
24604	0.0305	-1.16503		KCNE1
23099	0.0306	0.490869	NM_000522.2	HOXA13
28751	0.0306	-0.555347		LOC389395
37633	0.0306	-0.443147	NM_000445.2	PLEC1
19838	0.0306	-0.871222	XM_496575.1	FLJ14082
45350	0.0306	-0.37971	NM_152417.1	TMEM68
12832	0.0306	-0.588739	NM_018217.1	C20orf31
42762	0.0306	0.394468	NM_003982.2	SLC7A7
46217	0.0307	-1.0783	NM_004089.3	TSC22D3
389	0.0307	0.466236
3686	0.0308	-0.512054
39137	0.0309	0.593718	NM_015617.1	PYGO1
34499	0.031	-1.0235		NDP
15729	0.031	-0.706813	NM_001008220.1	CPLX2
31485	0.031	-1.03441		LOC442748
37607	0.0311	-1.82976		PLCB3
40982	0.0311	-1.30576	NM_001029.2	RPS26
33195	0.0311	1.0624		MGC42090
47097	0.0311	1.04629	NM_207291.1	USF2
24812	0.0311	0.443874		KHK
28652	0.0311	-1.7826		LOC389156
29165	0.0312	-1.2897		LOC391706
42708	0.0312	0.642249	NM_016615.2	SLC6A13
615	0.0313	0.42515
21964	0.0313	-0.66743		GPS2
47188	0.0314	0.390135	BX648526	USP43
46411	0.0315	-0.673289	NM_133378.2	TTN
2266	0.0315	-0.52486
37200	0.0315	-0.825964	NM_002634	PHB
33843	0.0315	0.500371		MS4A8B
29967	0.0315	0.354349		LOC440064
17890	0.0315	1.02782	NM_001947.1	DUSP7
27285	0.0315	0.829666		LOC283731
31435	0.0316	-0.659593		LOC442651
44164	0.0317	0.401984	NM_206930.1	SYTL2
22654	0.0317	-0.829166	NM_005340	HINT1
29082	0.0317	-1.57455		LOC391126
15341	0.0317	0.38085	NM_001298.1	CNGA3
44307	0.0317	-0.45079	NM_025150.3	TARSL1
22973	0.0317	0.660428	NM_000859.1	HMGCR
38419	0.0318	0.765045	NM_006252.2	PRKAA2
22171	0.0318	-0.802829	NM_000178.2	GSS
8239	0.0318	0.513497	NM_172346.1	ABCA6
11138	0.0318	-1.19333	NM_012200	B3GAT3
22689	0.0318	-1.31954		HIST1H2AC
25417	0.0318	-0.812098		KIFC1
46834	0.0319	-0.621097	NM_130839.1	UBE3A
23845	0.0319	-1.1785		IGLC1
40462	0.0319	1.06622	NM_134261.1	RORA
33748	0.0319	2.18319		MRPL49
16983	0.0319	-0.694247	NM_001930.2	DHPS
48015	0.0319	-2.24143	NM_033557.1	YIF1B
12099	0.0319	0.459669	NM_018335.2	C14orf131
28130	0.0319	-0.525914		LOC348926
14828	0.0319	0.438885	NM_145024.1	CES7
6732	0.032	0.58167
16484	0.032	0.79664	NM_000896	CYP4F3
34798	0.032	-0.53638		NGRN
30329	0.032	0.514699		LOC440703
22117	0.032	-1.04543	NM_001012479.1	GRN
28351	0.032	-3.18855		LOC388199
16981	0.032	0.938143	NM_001930.2	DHPS
24979	0.032	-3.10247		KIAA0802
34452	0.032	-0.599226		NCLN
28117	0.032	0.680612		LOC348180
46923	0.032	0.422987	NM_020121.2	UGCGL2
26196	0.032	-0.782093		LIMD1
43613	0.032	0.679765	AB111888	SSPO
4178	0.032	0.494096
29898	0.0322	0.598289		LOC439953
33274	0.0322	-0.779224		MGC70863
16631	0.0322	0.392567	NM_017639.2	DCHS2
14826	0.0322	-1.52245	NM_198061.1	CES2
4097	0.0322	0.441856
18072	0.0323	0.390099		ECRG4
46605	0.0323	-1.63486	NM_012473.3	TXN2
15801	0.0323	0.959521		CRB1
4395	0.0323	0.463531
6498	0.0323	-1.45386
16030	0.0324	-0.581338	NR_002207.1	CSNK2A1P
19626	0.0324	-0.902046	NM_001011510	FKBP1C
27749	0.0324	-0.703346		LOC286297
44548	0.0324	-0.792881	NM_001061.2	TBXAS1
25204	0.0324	0.840636		KIAA1655
24185	0.0325	0.382124	NM_032329	ING5
26209	0.0325	-0.690177		LIMS3
37119	0.0325	-0.691648	NM_002627.3	PFKP
22131	0.0325	-0.572849	NM_173849.2	GSC
10724	0.0325	-0.821155		ATG4D
15495	0.0325	-0.440469	NM_001856	COL16A1
41174	0.0325	-0.323518	NM_032167	RUNDC2A
27668	0.0325	-0.889049		LOC285902
34750	0.0325	-0.639245		NFKB2
22755	0.0326	0.406469	NM_175055	HIST3H2BB
38764	0.0326	-0.83984	NM_006503.2	PSMC4
2846	0.0326	-0.770832
12468	0.0327	-0.464362	NM_145047.3	C1orf102
44612	0.0327	-1.23464	NM_213648.1	TCF7
19062	0.0327	0.345948	NM_207009.2	FAM45A
12142	0.0327	-1.6764	NM_022489.1	C14orf173
6390	0.0327	2.82179	NM_001012976
1254	0.0328	0.376401
26952	0.0328	-1.27897		LOC201725
10411	0.0328	-0.809248	NM_001002252.1	ARL6IP4
26760	0.0328	0.395691		LOC152274
25995	0.0328	1.07201		LCE1F
41834	0.0328	-1.0141	NM_001235.2	SERPINH1
11480	0.0328	-0.548987	NM_033341.3	BIRC8
8425	0.0328	1.05179	NM_000789.2	ACE
37098	0.0328	-0.894464	NM_014887.1	PFAAP5
31554	0.0328	-0.48038		LOC63929
43763	0.0328	-0.364829		STAU2
47748	0.0328	0.444882	NM_024763.3	WDR78
34967	0.0328	-0.495859		NOL6
19639	0.0329	-2.75031	NM_012181.3	FKBP8
39174	0.033	0.552708	NM_015361.2	R3HDM1
19759	0.033	1.02425	NM_207662.2	FLJ11806
8326	0.033	0.482958	NM_020676.4	ABHD6
45890	0.033	-0.679862		TRBV21-1
10499	0.033	0.797085	NM_016300.4	ARPP-21
39958	0.033	-0.419698		RG9MTD3
45877	0.033	-0.745247	NM_014408.3	TRAPPC3
46710	0.033	-2.63756	NM_021009.2	UBC
25379	0.033	0.442041		KIF21A
21350	0.033	-1.64367	NM_001007270.1	GEMIN7
38996	0.033	2.29296	NM_002838.1	PTPRC
14297	0.0331	-1.12768	NM_001774.1	CD37
31837	0.0331	-1.2251		LRP5L
43572	0.0331	1.03997	NM_005839	SRRM1
13758	0.0331	-0.53743	NM_172216.1	CAMKK2
42528	0.0331	0.395118	NM_022902.2	SLC30A5
19908	0.0332	-0.51264	NM_017723.1	FLJ20245
8746	0.0332	2.5363	NM_001101.2	ACTB
29691	0.0333	-1.86741		LOC401823
3507	0.0333	-0.872635
8201	0.0333	0.502943		AARS
16427	0.0333	0.87715	NM_000766	CYP2A13
25273	0.0333	-0.833973		KIAA1875
30909	0.0333	-1.12787		LOC441641
7294	0.0333	0.387201
11823	0.0333	-0.739888	XM_166160	C10orf37
39636	0.0333	-0.578254	NM_005057.2	RBBP5
39016	0.0333	-1.09906		PTPRCAP
38808	0.0333	-0.600697	NM_014614.1	PSME4
45689	0.0333	-0.403351	NM_018475.2	TPARL
34566	0.0333	-1.28362		NDUFS7
21763	0.0334	0.521134	NM_001448.2	GPC4
48432	0.0334	-0.811507	NM_003436.2	ZNF135
11614	0.0334	-0.782127	NM_058243.1	BRD4
35287	0.0334	-1.48314		NTF5
48379	0.0334	0.380629	NM_033132.2	ZIC5
5892	0.0335	0.851798
3868	0.0337	0.336284
36769	0.0337	0.537411		PCM1
23846	0.0337	-1.09187		IGLC1
23550	0.0337	0.332696	NM_148959.2	HUS1B
25796	0.0337	-0.36692		KRTAP9-7
6703	0.0337	0.68329
6764	0.0337	-0.682006
8468	0.0337	-1.14578	NM_181866.1	ACOT7
41518	0.0338	-0.666043	NM_022044.2	SDF2L1
37919	0.0338	-0.724785	NM_032940.1	POLR2C
15412	0.0338	-0.921658	NM_147164.1	CNTFR
20650	0.0339	-2.78802	NM_004476.1	FOLH1
24973	0.0339	-0.435337		KIAA0753
47019	0.0339	-0.955638	NM_018974	UNC93A
32612	0.0339	1.37783		MCEMP1
14089	0.0339	1.20568	NM_174931.1	CCDC75
46702	0.034	1.7693	NM_021009.2	UBC
29866	0.034	-0.800583		LOC402643
42175	0.034	0.352476	NM_020808.1	SIPA1L2
31338	0.034	-0.895971		LOC442496
24656	0.034	0.381987		KCNJ13
27574	0.034	0.677339		LOC285444
10861	0.0341	-0.871107	NM_001183.3	ATP6AP1
14734	0.0342	-0.572373	NM_001809.2	CENPA
35842	0.0342	-0.627613		OR2Z1
23934	0.0343	1.15878	NM_005535.1	IL12RB1
38384	0.0343	0.611375	NM_015387.2	PREI3
11860	0.0343	0.387777	NM_018121.2	C10orf6
33550	0.0344	-0.73815		MOCS1
30794	0.0344	0.414843		LOC441423
25613	0.0344	-0.670676		KNDC1
29189	0.0344	-1.68023		LOC391779
36695	0.0344	-0.660705		PCDHGA1
10070	0.0344	-0.370253	NM_133174.1	APBB3
25499	0.0345	-0.930476		KLHDC3
19161	0.0345	-1.27562		FAM84A
45250	0.0345	-1.13301		TMEM16B
27209	0.0345	0.437167		LOC283392
21965	0.0346	-1.02944		GPS2
43751	0.0346	-0.53331	NM_213662.1	STAT3
18848	0.0346	0.597581	NM_019559.1	F11
11317	0.0347	0.624442	NM_005881.1	BCKDK
10336	0.0347	0.565733	NM_019555.1	ARHGEF3
7856	0.0347	-0.61466
33305	0.0347	-1.72614		MIA
38636	0.0347	0.712371	NM_004793.2	PRSS15
24903	0.0347	0.48726		KIAA0408
40208	0.0347	-0.658628	NM_194463.1	RNF128
7159	0.0348	-0.636641
10561	0.0348	-0.493551	NM_016114.3	ASB1
38023	0.0349	-1.70324	NM_003712.2	PPAP2C
23461	0.0349	-0.782595	NM_016391.2	HSPC111
23529	0.0349	-1.21855	NM_199453.1	HTR4
46180	0.0349	-0.631258	NM_031472.2	TRPT1
36845	0.035	-0.717317		PDCD10
2158	0.035	0.458163
46816	0.0351	-0.658702	NM_014501	UBE2S
36966	0.0351	-0.736982		PDLIM5
43394	0.0351	0.563125	NM_019003	SPIN2
18532	0.0351	-0.84834	NM_015409	EP400
41458	0.0351	-0.589781	NM_021626.1	SCPEP1
3	0.0351	-1.3236	NM_001005416.1	2025-03-03
26255	0.0352	0.683505		LMBR1
18213	0.0352	-1.41464	NM_005228.3	EGFR
29588	0.0352	0.328		LOC401295
41908	0.0352	-0.680389	NM_182812.1	SF4
11530	0.0352	0.47238	NM_001718.2	BMP6
43125	0.0352	0.400733	NM_031953.2	SNX25
28932	0.0353	-0.438492		LOC390250
4585	0.0353	0.570559
45910	0.0353	-0.382733		TRBV21-1
25185	0.0353	0.403677		KIAA1622
12952	0.0354	1.34729	AI761253	C21orf52
30997	0.0354	-0.813462		LOC441803
37879	0.0354	0.766918	NM_199420.1	POLQ
36449	0.0354	0.75397		PAPPA2
40528	0.0354	0.669201	XM_372239.3	RP11-321G1.2
42515	0.0354	-1.28396	NM_014580.3	SLC2A8
42646	0.0354	-0.445561		SLC40A1
23557	0.0354	0.474293	NM_012269.1	HYAL4
41115	0.0354	-0.402509	NM_016625.2	RSRC1
26587	0.0354	0.43851		LOC146167
7161	0.0354	0.374794
47503	0.0354	-0.841994	NM_000552.2	VWF
23451	0.0354	-1.14174	NM_012267.2	HSPBP1
9052	0.0355	-0.978	NM_207196.1	ADAM15
35951	0.0355	1.88661		OR52N1
21339	0.0355	-0.338675	NM_133483.1	GEFT
19452	0.0355	-0.506967	NM_030764.2	FCRL2
44282	0.0355	0.699306	NM_016151.2	TAOK2
2650	0.0355	0.35801
43796	0.0355	-0.643878	NM_003576.2	STK24
36594	0.0355	-0.791991		PCBP2
14346	0.0356	-1.55468	NM_021601.2	CD79A
2844	0.0356	-0.649899
39804	0.0357	-0.53733	NM_016026.2	RDH11
36908	0.0357	-0.686276		PDE7A
3536	0.0357	-1.30879
10019	0.0358	-0.578738	NM_007247.3	AP1GBP1
21635	0.0358	1.31387	NM_016541.1	GNG13
31542	0.0358	-0.473674		LOC57802
16993	0.0358	-0.667969	NM_016029.1	DHRS7
3986	0.0358	-2.48383
47805	0.0358	-0.487892	NM_023034.1	WHSC1L1
13412	0.0358	0.472498		C8orf42
9145	0.0358	1.31327	NM_007037.2	ADAMTS8
23294	0.0358	-0.455333	NM_176795.2	HRAS
442	0.0358	0.549048
29918	0.0358	-2.01124		LOC439981
21386	0.0358	-0.974514	NM_013430.1	GGT1
39703	0.0358	-0.484361	NM_005778.1	RBM5
21517	0.0358	-0.426065	NM_014905	GLS
8839	0.0358	2.36625	NM_001101.2	ACTB
9453	0.0358	-0.469904	NM_014371.2	AKAP8L
31589	0.0358	-0.829313		LOC90586
24324	0.0358	-1.41272	NM_016358.1	IRX4
12804	0.0358	-1.09039	NM_031228.1	C20orf18
26395	0.0358	-1.19382		LOC127295
21508	0.0358	-0.954468	NM_002064.1	GLRX
40717	0.0358	-1.0826	NM_032241	RPL10
28527	0.0359	0.503466		LOC388760
36879	0.0359	0.375377		PDE11A
8221	0.0359	0.377666	NM_173076.2	ABCA12
48807	0.0359	0.605839	NM_031486.1	ZNF484
11469	0.0359	-0.466796	NM_182962.1	BIRC3
24814	0.0359	-0.58541		KHSRP
35202	0.0359	-0.624924		NRIP2
9547	0.0359	0.587752	NM_197973.2	ALG2
32027	0.0359	-2.79299		LTBP3
36515	0.036	-0.801025		PARP4
46916	0.036	-0.485144		UEV3
35407	0.036	-0.527729		NUSAP1
45474	0.036	0.912562	NM_002160.1	TNC
2797	0.036	1.00749
8990	0.036	-0.658442	NM_004924.3	ACTN4
33543	0.0361	-0.861864		MOBKL2C
18961	0.0361	-0.646594	NR_002199.1	FAM10A6
20317	0.0361	0.381478	NM_152590.1	FLJ36004
33897	0.0361	0.51133		MT1G
2582	0.0361	-0.591958
40077	0.0361	-1.05448	NM_138769.1	RHOT2
21243	0.0361	-2.01731	NM_022372.2	GBL
8517	0.0361	-0.722046	NM_182617	ACSM2
11472	0.0361	-0.543841	NM_001167	BIRC4
48243	0.0361	-0.777526	NM_181706.3	ZCSL3
3635	0.0362	0.355023
43753	0.0362	-0.855892	NM_003152.2	STAT5A
44012	0.0362	0.502673		SYCE1
41964	0.0362	1.76148	NM_005411.3	SFTPA1
7944	0.0362	-1.02536
35998	0.0362	0.490077		OR5H2
23418	0.0363	0.611949	NM_002154.3	HSPA4
25889	0.0363	1.01677		LAMA3
21219	0.0363	-0.767926	NM_032638.3	GATA2
34050	0.0363	0.375437		MUC5AC
6259	0.0364	-0.925691
9609	0.0364	1.02806	NM_031313.1	ALPPL2
40672	0.0364	-1.35126		RP5-1077B9.4
29238	0.0364	-0.718174		LOC392275
3951	0.0364	0.532207
37238	0.0364	0.669848	NM_014735.2	PHF16
17750	0.0365	0.762035	NM_016025.2	DREV1
39103	0.0365	-0.474579	NM_030916.1	PVRL4
11646	0.0365	-1.06452	NM_015379	BRI3
39069	0.0365	-0.525325	NM_006607.1	PTTG2
16441	0.0365	-0.5814	NM_000772.1	CYP2C18
8628	0.0365	-2.55969	NM_001101.2	ACTB
30072	0.0365	-0.789146		LOC440265
20742	0.0365	-0.962453	NM_025074.3	FRAS1
34751	0.0365	-1.01634		NFKB2
45361	0.0365	-0.783018		TMEM8
16587	0.0365	-0.477288	NM_080881.1	DBN1
5123	0.0365	0.505737
33972	0.0365	0.581552		MTMR10
24905	0.0365	-0.412637		KIAA0409
41767	0.0366	0.350393	NM_005410.2	SEPP1
36929	0.0366	1.03733		PDGFRL
18320	0.0366	-1.03289		EIF4E3
46741	0.0367	-2.24176		UBE1
3366	0.0368	0.37148
30552	0.037	-0.48094		LOC441038
40960	0.0371	1.2718	NM_001018	RPS15
11430	0.0371	0.576251	NM_001711.3	BGN
33166	0.0372	-0.631851		MGC39518
22982	0.0372	-0.563888	NM_000859.1	HMGCR
6447	0.0372	-2.37418
19365	0.0372	-0.78965	NM_205836.1	FBXO38
24168	0.0374	-0.954634	NM_020238.1	INCENP
44699	0.0374	0.865441	NM_170754.2	TENC1
37964	0.0374	-1.39559	NM_012230.2	POMZP3
26116	0.0374	0.295307		LGI1
20525	0.0374	-1.7979		FLJ46072
29826	0.0374	-1.97901		LOC402496
46512	0.0375	0.614825	NR_001550.1	TTTY18
14132	0.0375	0.486943	NM_207007	CCL4L2
1627	0.0375	-0.407936
46434	0.0375	-0.609921	NM_133378.2	TTN
18888	0.0375	-0.398406	NM_012151.3	F8A1
10648	0.0375	0.341115	NM_198907.1	ASPHD1
29127	0.0375	-1.00216		LOC391437
24843	0.0376	-0.591492		KIAA0182
34787	0.0376	-0.420446		NGB
32363	0.0376	-0.571655		MAP3K6
16662	0.0376	-0.638737	NM_024348.2	DCTN3
28168	0.0376	-0.589464		LOC375449
33864	0.0376	0.415622		MSL3L1
44072	0.0377	0.29594	NM_015180.3	SYNE2
27672	0.0377	0.451285		LOC285929
18406	0.0377	-0.667942	NM_014800.8	ELMO1
23454	0.0377	1.01993	NM_014147.1	HSPC047
24659	0.0377	0.409355		KCNJ14
11452	0.0378	-1.17941	NM_197966.1	BID
13686	0.0378	-0.490872		CAD
6497	0.0378	-0.737111
30937	0.0378	0.40744		LOC441707
49003	0.0378	0.55146	NM_152577.1	ZNF645
41366	0.0378	-0.579583	NM_022050.2	SCAND2
38641	0.0379	0.783416	NM_006799.2	PRSS21
34026	0.0379	1.14257		MUC1
28779	0.0379	-0.661788		LOC389506
31714	0.0379	0.392		LRCH2
43713	0.038	-0.542021	NM_003473.2	STAM
9737	0.0381	0.407541	NM_001148.3	ANK2
6882	0.0381	0.803903
21449	0.0381	-0.806897	NM_020435.2	GJA12
39169	0.0381	0.791465	XM_114618.5	R3HCC1
30127	0.0382	-0.814062		LOC440351
15318	0.0382	-1.30933	NM_144673.2	CMTM2
8614	0.0384	1.84834	NM_001101.2	ACTB
291	0.0384	0.334318
11679	0.0384	-0.725356	NM_001728.2	BSG
13480	0.0384	0.399582		C9orf128
28308	0.0384	-0.459502		LOC388065
5164	0.0384	-0.880788
11212	0.0384	0.467205	NM_017451.1	BAIAP2
37898	0.0384	-1.46542	NM_000937	POLR2A
39451	0.0384	-0.57137	NM_005493.2	RANBP9
39474	0.0385	-1.03687	NM_198679.1	RAPGEF1
41457	0.0385	-0.471615	NM_001007100.1	SCP2
30132	0.0385	-1.05257		LOC440357
15276	0.0385	-0.789117	NM_006012.2	CLPP
24407	0.0385	-0.810079	NM_032817.2	ITIH5
24635	0.0385	0.402435		KCNH7
46263	0.0386	-0.399868	NM_012171.1	TSPAN17
29101	0.0386	0.415294		LOC391282
6427	0.0386	-0.895145
10198	0.0386	-0.687029	NM_175071.1	APTX
33604	0.0386	-0.853835		MPHOSPH6
23098	0.0386	-0.379849	NM_005523.4	HOXA11
16682	0.0386	-2.91509	NM_016286.2	DCXR
42602	0.0386	0.374873		SLC37A2
21337	0.0386	0.380237	NM_182833.1	GDPD4
17223	0.0386	-1.17872	NM_001001991.1	DKFZP586H2123
24562	0.0387	0.347117		KBTBD4
40834	0.0387	-0.597153		RPL3
17096	0.0388	-0.599906	NM_015151.2	DIP2A
10618	0.0388	-1.49152	NM_001024944.1	ASL
14950	0.0389	-1.03033	NM_001025199.1	CHI3L2
31951	0.0389	0.613336		LRRK2
22330	0.0389	-1.76057	NM_177925.1	H2AFJ
4757	0.0389	0.295743
20852	0.0389	-0.936119	XM_051200.7	FTO
5688	0.0389	1.071
45950	0.039	1.03787		TRGC2
38233	0.039	0.398464	NM_181876.1	PPP2R2C
23479	0.039	0.515101	NM_197964.1	HSPC268
17486	0.039	0.70505	NM_006736.4	DNAJB2
10636	0.039	-0.37163	NM_004318.2	ASPH
31468	0.039	-1.13269		LOC442718
24631	0.039	-0.872376		KCNH6
34273	0.039	-0.708664		NAG6
34362	0.039	-0.423592		NARS2
34280	0.0391	-0.918719		NAGK
7008	0.0391	0.327121
36001	0.0391	0.533647		OR5J2
41547	0.0391	-0.384394	NM_004168.1	SDHA
4406	0.0391	0.479114
48339	0.0391	-1.77309	NM_153813.1	ZFPM1
31707	0.0391	-0.920919		LPXN
4951	0.0391	1.03734
45923	0.0391	-0.424635		TRBV21-1
29796	0.0391	-1.24087		LOC402300
31996	0.0392	-0.623418		LSMD1
42538	0.0392	0.968087	NM_022902.2	SLC30A5
41743	0.0392	-0.507437	NM_030913.3	SEMA6C
29233	0.0392	-2.60583		LOC392242
32836	0.0392	1.38085		MFI2
45235	0.0392	-0.837202		TMEM129
23005	0.0392	-1.11522	NM_005517	HMGN2
49263	0.0394	0.36036
22682	0.0394	0.48233	NM_005322.2	HIST1H1B
11153	0.0394	1.11158	NM_173593.2	B4GALNT3
38097	0.0394	-1.46026	NM_203431.1	PPIA
43891	0.0395	-0.473822	NM_016086.2	STYXL1
18373	0.0395	-1.4689	NM_006874.2	ELF2
30951	0.0395	-1.03151		LOC441734
44187	0.0396	-0.829298	NM_006283	TACC1
41778	0.0396	1.26392	NM_005770	SERF2
35225	0.0396	0.658355		NS3BP
18750	0.0396	0.428266	NM_004956.3	ETV1
1018	0.0396	0.327266
33055	0.0396	1.11547		MGC2664
21888	0.0396	0.404394	NM_001002292.1	GPR177
16683	0.0396	-0.735343	NM_024050.4	DDA1
17206	0.0396	0.488198	NM_015459.3	DKFZP564J0863
46976	0.0397	-1.42505	NM_001004416.1	UMODL1
38523	0.0397	-1.63328	NM_018502.2	PRO1580
41639	0.0397	-0.675033	NM_138432.2	SDSL
12018	0.0397	-0.90458	NM_016534	C12orf47
44544	0.0397	-0.465127	NM_004608.2	TBX6
34483	0.0397	-1.76115	NC_001807.4
15570	0.0397	0.626091		COMMD2
35067	0.0397	0.361083		NPHP1
32734	0.0397	-0.872341		MEF2D
6640	0.0397	0.318831
21584	0.0397	-0.521773	NM_006572.3	GNA13
45573	0.0397	0.437956	NM_000363.3	TNNI3
24886	0.0397	-0.609261		KIAA0329
26694	0.0398	-0.754032		LOC150271
19571	0.0398	0.471038	NM_000142.2	FGFR3
44610	0.0399	-1.26473	NM_003202.2	TCF7
13535	0.0399	-0.653776	NM_199350.1	C9orf50
39034	0.0399	0.299678	NM_002844.2	PTPRK
25210	0.0399	0.266861		KIAA1679
32378	0.0399	0.401961		MAP4
3526	0.0399	-0.583392
46864	0.0399	-0.619139	NM_013438.3	UBQLN1
32531	0.0399	-0.523662		MATR3
29268	0.04	0.354124		LOC392473
47496	0.04	-0.8949	NM_000638.2	VTN
40943	0.0401	0.297715	NM_019845.2	RPRM
40292	0.0401	-0.610809	NM_194330.1	RNF38
3645	0.0401	0.465041
10449	0.0401	-0.455087	NM_152583.1	ARMCX4
17613	0.0401	0.280664		DOC1
12483	0.0401	0.66196	NM_018186.2	C1orf112
6060	0.0402	-0.60914
36568	0.0402	-0.624912		PBX1
14711	0.0403	-0.866506	NM_017424.2	CECR1
34887	0.0403	0.511827		NLK
32051	0.0403	-0.962532		LUZP5
28068	0.0404	1.00677		LOC345375
36316	0.0404	-0.642751		P2RY2
15117	0.0404	-1.36777	NM_001826	CKS1B
33078	0.0404	-0.820144		MGC2752
1883	0.0405	-0.40679
9492	0.0406	-1.63931	NM_000032.1	ALAS2
16582	0.0406	-0.638442	NM_145663.1	DBF4B
8235	0.0406	-0.306342	NM_172232.1	ABCA5
47546	0.0406	-1.20554	NM_017528.2	WBSCR22
47849	0.0406	-0.804941	NM_004626.2	WNT11
31173	0.0406	0.77374		LOC442149
23091	0.0406	0.398711	NM_032132	HORMAD1
12114	0.0407	0.327053	AK056756	C14orf145
10323	0.0407	-0.383006	NM_001011722.1	ARHGEF10L
22791	0.0408	-0.522066		HLA-DPA1
9055	0.0408	0.406435	NM_014237.1	ADAM18
33633	0.0408	1.04797		MPZL1
41520	0.0408	-0.597733	NM_016176.2	SDF4
24128	0.0408	-0.98788	NM_006844.3	ILVBL
37328	0.0408	0.3631	NM_018323.2	PI4K2B
46649	0.0408	-1.31393	NM_001071.1	TYMS
29359	0.0408	0.419983		LOC400092
34283	0.0408	1.15324		NAGS
12304	0.0408	0.558671	NM_016080.2	C17orf25
5773	0.0409	-0.360406
4833	0.0409	0.510828
23875	0.0409	-0.788798	NM_001555.2	IGSF1
23113	0.0409	0.814601	NM_006361.4	HOXB13
8649	0.0409	1.85676	NM_001101.2	ACTB
8002	0.0409	-1.01802
2247	0.0409	-1.382
18431	0.0409	0.57251	NM_198449.1	EMB
44355	0.0409	1.09955		TBC1D10A
35861	0.041	-0.702221		OR4C46
7689	0.041	0.760263
17768	0.041	0.528909	NM_004414.5	DSCR1
29453	0.041	-0.48117		LOC400751
15365	0.041	0.647682		CNN2
22067	0.041	-0.395002	NM_021956.2	GRIK2
24262	0.041	0.438322	NM_152558.2	IQCE
2704	0.041	0.33358
22632	0.041	-0.841545	NM_006497.2	HIC1
46291	0.041	-0.916914	NM_022117.1	TSPYL2
47102	0.041	-1.68249	NM_153676.1	USH1C
39860	0.041	-0.437711	NM_031922.2	REPS1
25179	0.041	0.45283		KIAA1622
14562	0.041	-0.350736	NM_177980.1	CDH26
43991	0.041	1.111		SVEP1
43052	0.041	-0.607696	NM_001009820.1	SNRP70
7006	0.041	0.371868
20397	0.041	-0.758022	NM_152403.2	FLJ39155
22274	0.041	-0.705393	NM_007102.1	GUCA2B
44496	0.0411	-0.544652	NM_003194.2	TBP
30057	0.0412	0.508691		LOC440242
39957	0.0413	0.363663	NM_152292.2	RG9MTD2
37080	0.0414	-0.545134	NM_004813.1	PEX16
6052	0.0414	-0.936233
33054	0.0414	0.408614		MGC26597
21743	0.0414	-0.666362	NM_000174.2	GP9
14666	0.0414	-0.478899	NM_017548.3	CDV3
38749	0.0416	-0.766527	NM_002796.2	PSMB4
20488	0.0416	0.887923		FLJ43806
11147	0.0416	-1.31609		B3GNT7
3089	0.0416	-3.70069
22256	0.0416	-0.810555	NM_032620.1	GTPBP3
18058	0.0417	-0.581799		ECGF1
3468	0.0417	-0.516406
19776	0.0417	-1.3647	BC027959	FLJ12355
16035	0.0417	-0.412021		CSNK2A2
1369	0.0417	0.351515
24595	0.0417	-0.828159		KCNC4
19631	0.0417	-0.59792	NM_002014.2	FKBP4
16506	0.0418	1.28221	NM_003683	D21S2056E
44437	0.0418	-0.47274	NM_003194.2	TBP
25967	0.0418	-0.539332		LASS5
27442	0.0419	1.19559		LOC284669
31665	0.042	0.979481		LOH11CR2A
2808	0.042	0.51347
49260	0.042	0.367232
20824	0.042	-1.69425		FSTL1
6080	0.042	1.01071
4818	0.042	-0.69813
43412	0.042	-0.424785	NM_032451.1	SPIRE2
35363	0.042	-0.797416		NUMB
43149	0.042	-0.427116		SOCS2
12487	0.042	0.416803	NM_021179.1	C1orf114
10625	0.042	0.328026		ASNS
45753	0.0424	-0.746353	NM_001008566.1	TPST2
29097	0.0424	0.279905		LOC391258
8189	0.0424	-0.551734	NM_001086.2	AADAC
35433	0.0424	0.29213		NYD-SP11
11493	0.0424	-0.503712	NM_013314.2	BLNK
1349	0.0425	0.387813
27095	0.0425	-0.47567		LOC255187
39345	0.0425	-0.921327	NM_133343.1	RAD17
8322	0.0425	-0.398718	NM_138340.3	ABHD3
3528	0.0425	-0.652763
21662	0.0425	-0.910535		GNPTG
27155	0.0425	0.561177		LOC283075
43246	0.0425	-1.61776	NM_007237.3	SP140
45907	0.0425	-1.16304		TRBV21-1
45754	0.0426	-0.875981	NM_001008566.1	TPST2
19074	0.0426	-0.974861	XM_293352	FAM48B2
4412	0.0426	0.372706
35042	0.0426	0.715784		NPAS1
18161	0.0427	-0.472629	NM_152726.1	EFHA1
48517	0.0427	-0.97007	NM_013360.1	ZNF222
30521	0.0427	1.01815		LOC440999
44534	0.0427	0.300689	NM_016954.2	TBX22
15997	0.0427	0.932127	NM_052896.2	CSMD2
40721	0.0429	0.968461		RPL12
33905	0.0429	0.384327		MT1M
31057	0.0429	-0.411359		LOC441897
44243	0.0429	0.781577	NM_005642.2	TAF7
45790	0.0429	0.79298		TRA@
4489	0.0429	0.297123
43933	0.0429	0.341662	NM_176874.1	SULT4A1
7188	0.0429	0.336002
24725	0.0429	-0.492493		KCNQ1
4166	0.043	-0.378145
22329	0.043	-0.59688	NM_177925.1	H2AFJ
6504	0.043	-0.89431
35487	0.0431	-0.524235		OC90
27072	0.0431	0.613911		LOC254057
7332	0.0432	-0.381534
44715	0.0432	-0.614229	NM_006285.2	TESK1
14634	0.0432	-1.9619	NM_000076.1	CDKN1C
37162	0.0432	0.344693	NM_138733.2	PGK2
3521	0.0432	-0.671833
14621	0.0432	-0.368437	NM_001260.1	CDK8
48453	0.0432	-0.449053	NM_198089.1	ZNF155
20260	0.0433	0.433718	NM_182526.1	FLJ33387
32700	0.0433	0.433737		MDS1
29094	0.0433	-1.29568		LOC391209
38329	0.0433	0.362001	AK124292	PRAMEF9
20368	0.0433	0.461931	BC042059	FLJ38109
3434	0.0433	-0.6542
49188	0.0433	0.579842	NM_032997.2	ZWINT
711	0.0433	0.468556
33601	0.0433	0.472314		MPHOSPH1
19444	0.0433	-0.736445	NM_015837.2	FCN2
30998	0.0433	0.36787		LOC441804
15757	0.0433	-1.46546	NM_013291.2	CPSF1
22503	0.0433	-0.43279		HDDC2
2624	0.0433	0.603743
13633	0.0433	1.48097		CABP4
20831	0.0433	-0.713692	NM_006657.2	FTCD
42112	0.0433	-0.84732	NM_004169.3	SHMT1
42967	0.0433	-1.57491	NM_019025.2	SMOX
29875	0.0433	-1.71227		LOC402677
32929	0.0433	0.950511		MGC13098
45511	0.0433	0.992492	NM_032871.3	TNFRSF19L
4481	0.0433	0.495259
47351	0.0433	1.12092	NM_003380	VIM
32265	0.0433	1.71825		MAGOH
2361	0.0433	-0.495123
23915	0.0433	0.989634	NM_003639	IKBKG
15001	0.0433	-0.834564	NM_007236.3	CHP
23340	0.0433	0.389057	XM_371230	HS6ST1P
24813	0.0433	-1.049		KHSRP
31690	0.0433	0.941058		LPAL2
16907	0.0433	1.05849	NM_001002862.1	DERL3
30611	0.0433	-0.822958		LOC441117
25910	0.0433	0.97565		LAMC3
45880	0.0433	-0.930242	XM_058961.7	TRAPPC5
49114	0.0433	-0.448971	NM_007137	ZNF81
32294	0.0433	-0.746717		MAN2C1
45710	0.0433	-0.758189	NM_000366.5	TPM1
26830	0.0434	0.433348		LOC158230
44549	0.0434	-0.861758	NM_030984.1	TBXAS1
39531	0.0434	0.486305	NM_002891.3	RASGRF1
25066	0.0434	-0.544997		KIAA1212
47005	0.0434	-0.525427		UNC5A
22754	0.0434	-0.508374	NM_033445.2	HIST3H2A
35079	0.0434	-0.646164		NPHP1
39858	0.0434	-1.25801	NM_013400.1	REPIN1
29360	0.0434	0.412442		LOC400093
2169	0.0434	0.37773
44475	0.0434	-0.550212	NM_003194.2	TBP
11156	0.0434	-1.03627	NM_001497	B4GALT1
39670	0.0434	-0.68151	NM_032905.3	RBM17
7125	0.0435	0.400093
35880	0.0435	-0.306059		OR4F5
21229	0.0435	-0.620813		GATAD2A
12723	0.0435	0.344982		C1QTNF3
1252	0.0437	0.395008
29057	0.0438	-0.908143		LOC390998
10	0.0439	-0.584249	NM_022826.2	2025-03-10
31379	0.0439	0.658112		LOC442551
42141	0.0439	-0.745094	NM_023068	SIGLEC1
20870	0.0439	-0.417921	NM_145059.2	FUK
34475	0.0439	0.44866		NCSTN
28194	0.0439	-0.672044		LOC387703
38120	0.0439	0.406676	NM_139126.2	PPIL4
29179	0.0439	0.716208		LOC391749
47146	0.0439	-0.597886	XM_042698.6	USP22
17097	0.0439	-1.15893	NM_015151.2	DIP2A
33947	0.0439	0.860352		MTG1
48671	0.044	0.425801	NM_003419	ZNF345
29123	0.044	-0.445001		LOC391426
47025	0.044	-0.582685	NM_080911.1	UNG
2484	0.044	0.656226
40275	0.044	0.45595		RNF190
42589	0.044	0.386269	NM_001001479	SLC35E4
14062	0.044	-0.432493	NM_001017928.2	CCDC58
43681	0.044	-1.05776		ST7
45203	0.044	-0.39434	NM_032354.2	TMEM107
42306	0.044	0.643282	NM_012434.3	SLC17A5
5988	0.044	0.291447
25529	0.0441	-0.476843		KLHL22
13953	0.0441	1.00216	NM_012116.2	CBLC
44704	0.0442	-0.702622	NM_199456.1	TEPP
18886	0.0442	-0.406464	NM_000132.2	F8
17345	0.0442	0.378067	NM_004405.2	DLX2
7307	0.0442	0.348745
16347	0.0442	-0.899065	BC029274	CXYorf1
11999	0.0442	0.484755	NM_030572.1	C12orf39
18851	0.0443	-0.487277	NM_144504.1	F11R
11975	0.0443	0.563055	NM_030809.1	C12orf22
37223	0.0444	-0.353943	NM_024165.1	PHF1
46430	0.0444	0.390409	NM_133378.2	TTN
7690	0.0446	0.406828
20840	0.0446	-0.928223	NM_031894.1	FTHL17
28638	0.0446	-0.312686		LOC389124
28670	0.0448	0.260171		LOC389192
31079	0.0448	0.428316		LOC441937
36501	0.0449	-0.708		PARP11
43309	0.0449	0.560295	NM_032417.2	SPANXD
39276	0.0449	-1.60228	NM_201434.1	RAB5C
15517	0.0449	-0.728047	NM_001844.3	COL2A1
24291	0.045	-0.467727	NM_004136.1	IREB2
29481	0.045	1.04126		LOC400861
22758	0.045	0.655778	NM_175054	HIST4H4
18147	0.045	-0.845667		EEF2
19463	0.045	0.389369	NM_032738.3	FCRLM1
43619	0.045	-0.624827	NM_003146.2	SSRP1
35743	0.0451	1.85402		OR1E1
32507	0.0451	-0.55836		MAST3
18426	0.0452	0.384823	NM_019040.2	ELP4
12876	0.0452	0.45713	XM_046600.10	C20orf74
43076	0.0452	-0.495056	NM_003095	SNRPF
40024	0.0452	0.398268	NM_181572.2	RGSL1
7182	0.0452	0.413998
48657	0.0453	0.388181	NM_199441.1	ZNF334
24430	0.0454	-0.484892	NM_002224.1	ITPR3
9468	0.0454	0.633211	NM_003739.4	AKR1C3
19646	0.0454	0.476399	NM_022110.3	FKBPL
6232	0.0454	-0.71109
32125	0.0455	-0.650787		M6PR
39709	0.0455	-1.00216		RBM6
22467	0.0455	0.527347	NM_080669	HCP1
12585	0.0455	0.492257	NM_006589.2	C1orf2
9527	0.0455	-0.52064	NM_000034.2	ALDOA
12292	0.0455	0.367936		C16orf61
36311	0.0455	-1.32555		P2RY11
11876	0.0455	-0.485767		C10orf7
5306	0.0455	0.421193
25288	0.0455	-0.727193		KIAA1919
20899	0.0455	-0.501871	NM_004860.2	FXR2
46642	0.0455	-0.424688		TXNRD2
10162	0.0456	-1.64454	NM_000484.1	APP
8754	0.0456	1.90993	NM_001101.2	ACTB
47879	0.0456	-0.508825	NM_134264.2	WSB1
23417	0.0456	0.475692	NM_002154.3	HSPA4
33068	0.0456	-0.3525		MGC27345
39769	0.0456	0.397232	NM_018715	RCC2
11404	0.0457	-1.00328		BDNF
28441	0.0457	-0.479813		LOC388489
19969	0.0458	-0.672216		FLJ20718
44449	0.0458	0.98945	NM_003194.2	TBP
16723	0.0458	-0.419108	NM_004399.1	DDX11
[truncated: 48,400 more rows]

## Sheet: DE_circRNAs
ID	adj.P.Val	P.Value	logFC	GB_ACC
hsa_circ_0066608	0.00186	3.1e-08	0.795293	NM_006100
hsa_circ_0090695	0.00186	4.18e-08	-0.354483	NM_031407
hsa_circ_0066609	0.00293	9.88e-08	0.796698	NM_006100
hsa_circ_0001879	0.00358	1.61e-07	0.646486	NM_015469
hsa_circ_0061923	0.00457	3.43e-07	-0.359621	NM_003274
hsa_circ_0087799	0.00457	3.56e-07	0.607219	NM_015469
hsa_circ_0043362	0.00457	3.6e-07	-0.336104	NM_005937
hsa_circ_0032230	0.00789	9.29e-07	-0.869798	NM_015549
hsa_circ_0061922	0.00789	9.93e-07	-0.333968	NM_003274
hsa_circ_0006459	0.00789	1.02e-06	0.506896	NM_002072
hsa_circ_0091846	0.00789	1.05e-06	-0.799902	NM_001110556
hsa_circ_0087263	0.00789	1.12e-06	0.493919	NM_002072
hsa_circ_0058009	0.00789	1.16e-06	0.451772	NM_152519
hsa_circ_0078625	0.00789	1.24e-06	-0.724603	NM_020133
hsa_circ_0020653	0.00924	1.56e-06	0.674444	NM_002939
hsa_circ_0026945	0.00969	2.07e-06	-0.400948	NM_173595
hsa_circ_0048758	0.00969	2.1e-06	-0.315487	NM_001201338
hsa_circ_0026938	0.00969	2.13e-06	-0.298906	NM_173595
hsa_circ_0089256	0.00969	2.18e-06	-0.354332	NM_198679
hsa_circ_0017088	0.00969	2.18e-06	0.502471	NM_000081
hsa_circ_0004432	0.01104	2.62e-06	0.829387	NM_004998
hsa_circ_0061920	0.01104	2.74e-06	-0.339838	NM_003274
hsa_circ_0013256	0.01163	3.14e-06	0.512038	NM_000110
hsa_circ_0084155	0.01163	3.14e-06	0.277491	NM_032410
hsa_circ_0089675	0.01217	3.43e-06	-0.616175	NM_015456
hsa_circ_0091987	0.01249	3.68e-06	-0.892229	NM_001110556
hsa_circ_0027512	0.01249	3.8e-06	0.654085	NM_000239
hsa_circ_0087265	0.0127	4e-06	0.530109	NM_002072
hsa_circ_0013448	0.01305	4.36e-06	0.809982	NM_002959
hsa_circ_0072720	0.01305	4.41e-06	0.611084	NM_020726
hsa_circ_0091990	0.01305	4.9e-06	-0.662478	NM_001110556
hsa_circ_0073383	0.01305	4.97e-06	0.589168	NM_024717
hsa_circ_0078521	0.01305	5.1e-06	-0.656078	NM_001242394
hsa_circ_0003508	0.01305	5.25e-06	-0.412894	NR_036474
hsa_circ_0081549	0.01305	5.5e-06	-0.377748	NM_015908
hsa_circ_0091886	0.01305	5.55e-06	-0.768594	NM_001110556
hsa_circ_0079905	0.01305	5.57e-06	0.244886	NM_014396
hsa_circ_0059026	0.01305	5.7e-06	0.49316	NM_005336
hsa_circ_0049022	0.01305	5.73e-06	-0.282402	NM_006351
hsa_circ_0013266	0.01365	6.46e-06	0.481316	NM_000110
hsa_circ_0092342	0.01365	6.48e-06	-0.547309	NM_000990
hsa_circ_0091991	0.01365	6.61e-06	-0.681032	NM_001110556
hsa_circ_0081555	0.01365	7e-06	-0.378839	NM_015908
hsa_circ_0031883	0.01365	7.09e-06	0.823693	NM_002863
hsa_circ_0066037	0.01365	7.25e-06	-0.371366	NM_007184
hsa_circ_0089676	0.01365	7.35e-06	-0.606922	NM_015456
hsa_circ_0031884	0.01365	7.45e-06	0.700549	NM_002863
hsa_circ_0087131	0.01365	7.57e-06	0.4468	NM_201453
hsa_circ_0073402	0.01365	7.74e-06	0.68538	NM_024717
hsa_circ_0061940	0.01365	7.87e-06	-0.323885	NM_003274
hsa_circ_0084142	0.01365	7.87e-06	0.284413	NM_032410
hsa_circ_0078523	0.01365	8.02e-06	-0.683336	NM_001242394
hsa_circ_0091959	0.01365	8.15e-06	-0.773596	NM_001110556
hsa_circ_0071326	0.0141	8.64e-06	1.08537	NM_016613
hsa_circ_0085581	0.0141	8.73e-06	0.469488	NM_001247996
hsa_circ_0073382	0.01432	9.38e-06	0.676713	NM_024717
hsa_circ_0063926	0.01432	9.43e-06	0.648272	NM_012401
hsa_circ_0028028	0.01432	9.48e-06	-0.518931	NM_004075
hsa_circ_0033201	0.01432	9.6e-06	-0.35511	NM_001161725
hsa_circ_0003611	0.01432	9.67e-06	0.959224	NM_057159
hsa_circ_0073954	0.01455	1.02e-05	-0.33949	NM_015288
hsa_circ_0078520	0.01455	1.03e-05	-0.608544	NM_001242394
hsa_circ_0085597	0.01455	1.07e-05	0.583469	NM_001247996
hsa_circ_0061408	0.01455	1.08e-05	0.612127	NM_003253
hsa_circ_0062389	0.01455	1.11e-05	0.331804	NM_058004
hsa_circ_0017083	0.01455	1.12e-05	0.535716	NM_000081
hsa_circ_0066784	0.01455	1.12e-05	-0.650469	NM_001134438
hsa_circ_0016117	0.01455	1.14e-05	-0.322016	NM_014827
hsa_circ_0017077	0.01455	1.15e-05	0.535068	NM_000081
hsa_circ_0026035	0.01455	1.18e-05	-0.358363	NM_017822
hsa_circ_0054545	0.01455	1.19e-05	-0.266593	NM_014614
hsa_circ_0028992	0.01455	1.21e-05	-0.375548	NM_032590
hsa_circ_0017544	0.01455	1.22e-05	-1.20078	NM_003739
hsa_circ_0073010	0.01455	1.24e-05	-1.39513	NM_003633
hsa_circ_0013262	0.01455	1.26e-05	0.437646	NM_000110
hsa_circ_0081560	0.01455	1.3e-05	-0.381574	NM_015908
hsa_circ_0091950	0.01455	1.32e-05	-0.308091	NM_001110556
hsa_circ_0091964	0.01455	1.32e-05	-0.770205	NM_001110556
hsa_circ_0066518	0.01455	1.33e-05	0.735791	NM_000248
hsa_circ_0081556	0.01455	1.36e-05	-0.403307	NM_015908
hsa_circ_0069170	0.01455	1.36e-05	-0.361238	NM_152544
hsa_circ_0012096	0.01455	1.37e-05	-0.358827	NM_014663
hsa_circ_0008417	0.01455	1.37e-05	0.641796	NM_024717
hsa_circ_0013445	0.01455	1.38e-05	0.761764	NM_002959
hsa_circ_0073381	0.01455	1.4e-05	0.674575	NM_024717
hsa_circ_0046078	0.01455	1.41e-05	-0.385191	NM_020761
hsa_circ_0017092	0.01459	1.44e-05	0.496835	NM_000081
hsa_circ_0073398	0.01459	1.45e-05	0.662194	NM_024717
hsa_circ_0027510	0.01471	1.47e-05	0.701927	NM_000239
hsa_circ_0084640	0.01482	1.5e-05	-0.818874	NM_001080416
hsa_circ_0011806	0.01483	1.53e-05	-0.271367	NM_012090
hsa_circ_0005540	0.01483	1.54e-05	0.602073	NM_024717
hsa_circ_0006639	0.01516	1.6e-05	0.648625	NM_024717
hsa_circ_0091989	0.01516	1.62e-05	-0.661457	NM_001110556
hsa_circ_0017927	0.01516	1.62e-05	0.654828	NM_032812
hsa_circ_0013446	0.01533	1.66e-05	0.880572	NM_002959
hsa_circ_0032129	0.01545	1.69e-05	-0.520438	NM_006255
hsa_circ_0004232	0.01545	1.7e-05	0.561721	NM_001247996
hsa_circ_0034081	0.01547	1.72e-05	0.646065	NM_014608
hsa_circ_0084645	0.01559	1.76e-05	-0.806187	NM_001080416
hsa_circ_0005899	0.01559	1.79e-05	0.554022	NM_000081
hsa_circ_0027682	0.01559	1.79e-05	0.792991	NM_152588
hsa_circ_0048756	0.01571	1.82e-05	-0.338123	NM_014649
hsa_circ_0083751	0.01571	1.84e-05	0.419625	NM_001197293
hsa_circ_0019575	0.01581	1.89e-05	0.557761	NM_015448
hsa_circ_0069230	0.01581	1.9e-05	0.758922	NM_004334
hsa_circ_0073388	0.01581	1.9e-05	0.670934	NM_024717
hsa_circ_0046065	0.01584	1.95e-05	-0.344047	NM_020761
hsa_circ_0088179	0.01584	1.97e-05	-0.407312	NM_030767
hsa_circ_0016224	0.01584	1.97e-05	-0.491625	NM_173854
hsa_circ_0077306	0.01584	2e-05	0.796688	NM_021244
hsa_circ_0090733	0.01584	2e-05	-0.318817	NM_031407
hsa_circ_0084157	0.01584	2.03e-05	0.291215	NM_032410
hsa_circ_0046077	0.01584	2.04e-05	-0.411675	NM_020761
hsa_circ_0085572	0.01584	2.06e-05	0.380806	NM_001247996
hsa_circ_0008709	0.01584	2.07e-05	-0.335277	NR_036474
hsa_circ_0013441	0.01584	2.09e-05	0.881523	NM_002959
hsa_circ_0080452	0.01606	2.13e-05	-0.277137	NM_172020
hsa_circ_0029589	0.01612	2.18e-05	0.375044	NM_001161344
hsa_circ_0017609	0.01612	2.18e-05	-0.561896	NM_006257
hsa_circ_0064565	0.01696	2.31e-05	-0.310402	NM_003884
hsa_circ_0024907	0.01722	2.4e-05	-0.32766	NM_015261
hsa_circ_0008934_M_L	0.01722	2.41e-05	0.429729
hsa_circ_0079658	0.01722	2.43e-05	0.534096	NM_003930
hsa_circ_0085589	0.01722	2.44e-05	0.436127	NM_001247996
hsa_circ_0073952	0.01722	2.46e-05	-0.49801	NM_015288
hsa_circ_0081455	0.01722	2.46e-05	-0.303913	NR_028038
hsa_circ_0006857	0.01726	2.53e-05	-0.270105	NM_018026
hsa_circ_0034687	0.01726	2.54e-05	0.3266
hsa_circ_0085600	0.01726	2.57e-05	0.43791	NM_001247996
hsa_circ_0060358	0.01726	2.58e-05	-0.540316	NM_015568
hsa_circ_0037158	0.01726	2.58e-05	-0.473876	NM_003502
hsa_circ_0080892	0.01726	2.58e-05	0.995079	NM_006379
hsa_circ_0073387	0.01732	2.63e-05	0.439231	NM_024717
hsa_circ_0032127	0.01732	2.64e-05	-0.554505	NM_006255
hsa_circ_0017079	0.01732	2.65e-05	0.50571	NM_000081
hsa_circ_0077765	0.01742	2.69e-05	0.900049	NM_152553
hsa_circ_0090684	0.01814	2.82e-05	-0.277961	NM_031407
hsa_circ_0016430	0.01814	2.86e-05	0.42377	NM_012424
hsa_circ_0084644	0.01814	2.87e-05	-0.789965	NM_001080416
hsa_circ_0049986	0.01814	2.92e-05	0.6527	NM_004335
hsa_circ_0088178	0.01814	2.92e-05	-0.403254	NM_030767
hsa_circ_0034069	0.01814	2.92e-05	0.387986	NM_014608
hsa_circ_0073390	0.01819	2.95e-05	0.624519	NM_024717
hsa_circ_0020692	0.0185	3.05e-05	0.528707	NM_006755
hsa_circ_0043831	0.0185	3.07e-05	0.422999	NM_001130020
hsa_circ_0013435	0.0185	3.07e-05	0.79991	NM_002959
hsa_circ_0061939	0.0185	3.1e-05	-0.343394	NM_003274
hsa_circ_0013433	0.0185	3.1e-05	0.682235	NM_002959
hsa_circ_0017041	0.01878	3.18e-05	-0.377425	NM_015014
hsa_circ_0070503	0.01878	3.2e-05	0.431274	NM_014395
hsa_circ_0060357	0.01878	3.21e-05	-0.434957	NM_015568
hsa_circ_0061332	0.01878	3.24e-05	0.557264	NM_000484
hsa_circ_0089717	0.01878	3.27e-05	-0.269634	NM_024757
hsa_circ_0027511	0.01878	3.28e-05	0.659178	NM_000239
hsa_circ_0073391	0.01889	3.32e-05	0.614624	NM_024717
hsa_circ_0068441	0.01892	3.36e-05	0.717338	NM_001346
hsa_circ_0091148	0.01892	3.41e-05	0.342511	NM_000291
hsa_circ_0013268	0.01892	3.42e-05	0.436942	NM_000110
hsa_circ_0036503	0.01892	3.42e-05	0.590157	NM_006441
hsa_circ_0073396	0.01892	3.43e-05	0.564469	NM_024717
hsa_circ_0048749	0.01892	3.45e-05	-0.34923	NM_014649
hsa_circ_0037072	0.01899	3.49e-05	0.527035	NM_024652
hsa_circ_0004928	0.01913	3.53e-05	0.721708	NM_057159
hsa_circ_0031887	0.01913	3.55e-05	0.715729	NM_002863
hsa_circ_0087337	0.01931	3.61e-05	-0.594103	NM_005077
hsa_circ_0083900	0.02006	3.77e-05	1.41382	NM_013960
hsa_circ_0080868	0.02008	3.81e-05	0.729899	NM_032936
hsa_circ_0085573	0.02008	3.84e-05	0.43359	NM_001247996
hsa_circ_0031891	0.02008	3.84e-05	1.45812	NM_002863
hsa_circ_0005608	0.02012	3.87e-05	-0.380326	NM_015288
hsa_circ_0004863	0.02047	3.97e-05	-0.799311	NM_001080416
hsa_circ_0047164	0.02047	4e-05	-0.516822	NM_000271
hsa_circ_0075802	0.02047	4.01e-05	0.454576	NM_001080480
hsa_circ_0087264	0.02095	4.13e-05	0.477311	NM_002072
hsa_circ_0023421	0.02106	4.17e-05	0.365577	NM_017907
hsa_circ_0027750	0.02106	4.21e-05	0.362885	NM_018351
hsa_circ_0042708	0.02106	4.24e-05	-0.392228	NM_004295
hsa_circ_0001512	0.02106	4.24e-05	0.562674	NM_001002796
hsa_circ_0003109	0.02131	4.32e-05	-0.389522	NM_015288
hsa_circ_0032316	0.02131	4.37e-05	0.562695	NM_001130004
hsa_circ_0084646	0.02131	4.4e-05	-0.787343	NM_001080416
hsa_circ_0069149	0.02131	4.43e-05	-0.724238	NM_001134647
hsa_circ_0073380	0.02131	4.43e-05	0.6472	NM_024717
hsa_circ_0089933	0.02131	4.44e-05	0.469515	NM_003916
hsa_circ_0069804	0.02133	4.47e-05	0.342433	NM_001024924
hsa_circ_0065222	0.02149	4.53e-05	-0.35579	NM_012235
hsa_circ_0085596	0.02191	4.64e-05	0.42648	NM_001247996
hsa_circ_0003703	0.02203	4.71e-05	0.584962	NM_006395
hsa_circ_0090754	0.02203	4.71e-05	-0.275606	NM_031407
hsa_circ_0084642	0.02204	4.75e-05	-0.825862	NM_001080416
hsa_circ_0002886	0.02204	4.76e-05	0.57698	NM_152588
hsa_circ_0018271	0.02205	4.79e-05	0.546633	NM_000698
hsa_circ_0008459	0.02209	4.83e-05	0.299918	NM_152519
hsa_circ_0036751	0.02213	4.88e-05	0.787093	NM_001199058
hsa_circ_0043838	0.02213	4.89e-05	0.476472	NM_001130021
hsa_circ_0028401	0.02213	4.97e-05	-0.383957	NM_001109662
hsa_circ_0070080	0.02213	4.97e-05	-0.560258	NM_144571
hsa_circ_0013437	0.02213	4.98e-05	0.958494	NM_002959
hsa_circ_0031882	0.02213	5.02e-05	0.750546	NM_002863
hsa_circ_0091998	0.02213	5.03e-05	-0.617804	NM_001110556
hsa_circ_0079118	0.02213	5.03e-05	-0.305901	NM_001080453
hsa_circ_0048750	0.02278	5.21e-05	-0.331208	NM_014649
hsa_circ_0026932	0.02291	5.26e-05	-0.331237	NM_173595
hsa_circ_0013276	0.02304	5.35e-05	0.822091	NM_001013660
hsa_circ_0041495	0.02304	5.37e-05	-0.249799	NM_015113
hsa_circ_0083753	0.02304	5.4e-05	0.401474	NM_001197293
hsa_circ_0063927	0.02304	5.4e-05	0.572854	NM_012401
hsa_circ_0046082	0.02304	5.44e-05	-0.34495	NM_020761
hsa_circ_0069231	0.02304	5.48e-05	0.728451	NM_004334
hsa_circ_0013436	0.02304	5.49e-05	0.777082	NM_002959
hsa_circ_0057869	0.02304	5.51e-05	-0.325307	NM_177538
hsa_circ_0091943	0.02304	5.54e-05	-0.575643	NM_001110556
hsa_circ_0090742	0.02304	5.57e-05	-0.203316	NM_031407
hsa_circ_0013132	0.02304	5.59e-05	-0.873965	NR_036634
hsa_circ_0081550	0.02304	5.62e-05	-0.355045	NM_015908
hsa_circ_0002820	0.02304	5.63e-05	0.355789	NM_001031835
hsa_circ_0027760	0.0233	5.72e-05	0.637696	NM_018351
hsa_circ_0062712	0.0233	5.77e-05	0.366537	NM_001005735
hsa_circ_0045671	0.0233	5.81e-05	-0.438664	NM_207346
hsa_circ_0012887	0.0233	5.84e-05	0.543672	NM_017526
hsa_circ_0006108	0.0233	5.97e-05	0.439423	NM_001247996
hsa_circ_0055530	0.0233	5.99e-05	-0.301101	NM_018433
hsa_circ_0023551	0.0233	5.99e-05	-0.371545	NM_015531
hsa_circ_0071327	0.0233	6.04e-05	0.452427	NM_016613
hsa_circ_0092151	0.0233	6.05e-05	0.669447	NM_001166462
hsa_circ_0032324	0.0233	6.12e-05	0.602745	NM_001130004
hsa_circ_0053999	0.0233	6.12e-05	-0.483579	NM_016441
hsa_circ_0013440	0.0233	6.12e-05	0.756417	NM_002959
hsa_circ_0081210	0.0233	6.13e-05	-0.339051	NM_015395
hsa_circ_0032171	0.0233	6.14e-05	-0.505967	NM_182914
hsa_circ_0019270	0.0233	6.16e-05	-0.397277	NM_015631
hsa_circ_0006383	0.0233	6.21e-05	-0.281337	NM_016014
hsa_circ_0037657	0.0233	6.22e-05	-0.291384	NM_004380
hsa_circ_0011598	0.0233	6.22e-05	0.384694	NM_017629
hsa_circ_0029588	0.0233	6.26e-05	0.284068	NM_001161344
hsa_circ_0013434	0.0233	6.27e-05	0.752131	NM_002959
hsa_circ_0054616	0.0233	6.33e-05	0.451038	NM_018084
hsa_circ_0053915	0.0233	6.39e-05	0.774796	NM_206943
hsa_circ_0056783	0.0233	6.45e-05	0.470792	NM_003628
hsa_circ_0013431	0.0233	6.49e-05	0.758554	NM_002959
hsa_circ_0010271	0.0233	6.49e-05	-0.234174	NM_020765
hsa_circ_0069781	0.0233	6.51e-05	0.39479	NM_018475
hsa_circ_0041776	0.0233	6.58e-05	-0.32833	NM_004422
hsa_circ_0090062	0.0233	6.64e-05	0.432054	NM_004595
hsa_circ_0013258	0.0233	6.69e-05	0.558012	NM_000110
hsa_circ_0091925	0.0233	6.72e-05	-0.588303	NM_001110556
hsa_circ_0051265	0.0233	6.76e-05	0.564345	NM_001207025
hsa_circ_0006838	0.0233	6.79e-05	-0.302566	NM_006321
hsa_circ_0059177	0.0233	6.81e-05	0.379185	NM_000801
hsa_circ_0006089	0.0233	6.87e-05	0.429745	NM_003887
hsa_circ_0061331	0.0233	6.87e-05	0.487243	NM_000484
hsa_circ_0084643	0.0233	6.87e-05	-0.775514	NM_001080416
hsa_circ_0039275	0.0233	6.93e-05	0.301772	NM_001031835
hsa_circ_0012713	0.0233	6.94e-05	-0.243431	NM_015306
hsa_circ_0058953	0.0233	6.94e-05	0.296362	NM_018226
hsa_circ_0089226	0.0233	6.95e-05	-0.293893	NM_013318
hsa_circ_0046076	0.0233	6.96e-05	-0.43815	NM_020761
hsa_circ_0079339	0.0233	6.97e-05	-0.346045	NM_032172
hsa_circ_0091996	0.0233	6.98e-05	-0.601589	NM_001110556
hsa_circ_0061349	0.0233	6.99e-05	0.463742	NM_000484
hsa_circ_0013444	0.0233	7.01e-05	0.519358	NM_002959
hsa_circ_0047170	0.0233	7.01e-05	-0.448746	NM_000271
hsa_circ_0056780	0.0233	7.02e-05	0.364358	NM_003628
hsa_circ_0055524	0.0233	7.03e-05	-0.261954	NM_018433
hsa_circ_0058716	0.0233	7.03e-05	0.367927	NM_004846
hsa_circ_0064317	0.0233	7.05e-05	0.542511	NM_006395
hsa_circ_0017090	0.0233	7.07e-05	0.503285	NM_000081
hsa_circ_0046059	0.0233	7.07e-05	-0.384386	NM_020761
hsa_circ_0013439	0.0233	7.08e-05	0.798738	NM_002959
hsa_circ_0055529	0.0233	7.11e-05	-0.304551	NM_018433
hsa_circ_0019275	0.02337	7.16e-05	0.449169	NM_001776
hsa_circ_0005740	0.02345	7.21e-05	0.510476	NM_006395
hsa_circ_0085604	0.02388	7.38e-05	0.432497	NM_001247996
hsa_circ_0044436	0.02388	7.44e-05	-0.250121	NM_007067
hsa_circ_0024455	0.02388	7.45e-05	-0.325192	NM_001197104
hsa_circ_0080180	0.02388	7.45e-05	0.364737	NM_022748
hsa_circ_0063924	0.02388	7.49e-05	0.595211	NM_012401
hsa_circ_0069228	0.02388	7.5e-05	0.380287	NM_001193535
hsa_circ_0062425	0.02389	7.53e-05	-0.259459	NM_014337
hsa_circ_0077802	0.02412	7.63e-05	0.398438	NM_001002030
hsa_circ_0013257	0.02414	7.66e-05	0.441114	NM_000110
hsa_circ_0091965	0.02422	7.72e-05	-0.608075	NM_001110556
hsa_circ_0065510	0.02458	7.89e-05	-0.292944	NM_006321
hsa_circ_0056449	0.02458	7.91e-05	-0.331563	NR_033230
hsa_circ_0032229	0.02458	7.92e-05	-0.706136	NM_015549
hsa_circ_0012472	0.02466	7.97e-05	0.324677	NM_002525
hsa_circ_0010262	0.02467	8.01e-05	-0.223095	NM_020765
hsa_circ_0026681	0.02467	8.08e-05	0.321312	NM_001002031
hsa_circ_0005510	0.02467	8.09e-05	-0.2692	NM_024835
hsa_circ_0071366	0.02467	8.1e-05	-0.310332	NM_138386
hsa_circ_0013449	0.02467	8.13e-05	0.908068	NM_002959
hsa_circ_0069146	0.02467	8.2e-05	-0.757509	NM_001134647
hsa_circ_0064564	0.02467	8.21e-05	-0.274498	NM_003884
hsa_circ_0032126	0.02467	8.22e-05	-0.541276	NM_006255
hsa_circ_0046061	0.02467	8.27e-05	-0.417652	NM_020761
hsa_circ_0065362	0.02467	8.28e-05	-0.631929	NM_002673
hsa_circ_0007870	0.02467	8.28e-05	0.390443	NM_001247996
hsa_circ_0061335	0.02467	8.31e-05	0.500533	NM_000484
hsa_circ_0066829	0.02486	8.42e-05	0.477905	NM_001690
hsa_circ_0039268	0.02486	8.51e-05	0.329374	NM_001031835
hsa_circ_0064283	0.02486	8.51e-05	0.407969	NM_006395
hsa_circ_0027604	0.02486	8.56e-05	0.438628	NM_004537
hsa_circ_0005385	0.02486	8.59e-05	0.35019	NM_001031835
hsa_circ_0011802	0.02486	8.64e-05	-0.33456	NM_012090
hsa_circ_0060138	0.02486	8.64e-05	-0.332342	NR_040723
hsa_circ_0012646	0.02486	8.65e-05	-0.468723	NM_001009955
hsa_circ_0008934_T_R	0.02486	8.71e-05	0.448525
hsa_circ_0008273	0.02486	8.76e-05	-1.39461	NM_017637
hsa_circ_0002594	0.02486	8.77e-05	-0.272764	NM_006874
hsa_circ_0091997	0.02486	8.78e-05	-0.607017	NM_001110556
hsa_circ_0063925	0.02486	8.78e-05	0.549881	NM_012401
hsa_circ_0024913	0.02486	8.83e-05	-0.303425	NM_015261
hsa_circ_0037155	0.02486	8.84e-05	-0.377012	NM_003502
hsa_circ_0034627	0.02486	8.86e-05	-0.439024	NM_018145
hsa_circ_0053144	0.02486	9.02e-05	-0.369942	NM_021095
hsa_circ_0033067	0.02486	9.09e-05	0.391114	NM_032036
hsa_circ_0057250	0.02486	9.1e-05	0.470702	NM_001130445
hsa_circ_0009069	0.02486	9.11e-05	-0.252851	NM_015107
hsa_circ_0015634	0.02486	9.2e-05	0.348575	NM_005717
hsa_circ_0077800	0.02486	9.23e-05	0.602971	NM_001012507
hsa_circ_0008934_T_L	0.02486	9.23e-05	0.412796
hsa_circ_0056769	0.02486	9.29e-05	0.33617	NM_003628
hsa_circ_0061985	0.02486	9.31e-05	0.426284	NM_004339
hsa_circ_0081406	0.02486	9.32e-05	-0.35136	NM_182776
hsa_circ_0011815	0.02486	9.33e-05	-0.305962	NM_012090
hsa_circ_0000813	0.02486	9.33e-05	-0.373888	NM_001163034
hsa_circ_0001680	0.02486	9.33e-05	0.371687	NM_001204146
hsa_circ_0004550	0.02486	9.34e-05	0.461044	NM_000081
hsa_circ_0085592	0.02486	9.34e-05	0.488358	NM_001247996
hsa_circ_0061350	0.02486	9.39e-05	0.409821	NM_000484
hsa_circ_0036330	0.02486	9.42e-05	-0.584475	NM_024608
hsa_circ_0035687	0.02486	9.45e-05	-0.31754	NM_003922
hsa_circ_0023004	0.02486	9.48e-05	0.506498	NM_005125
hsa_circ_0028986	0.02486	9.49e-05	-0.371072	NM_032590
hsa_circ_0024466	0.02486	9.5e-05	-0.415117	NM_001197104
hsa_circ_0035724	0.02486	9.52e-05	-0.352701	NM_003922
hsa_circ_0072710	0.02486	9.57e-05	0.535881	NM_020726
hsa_circ_0038929	0.02486	9.63e-05	-0.442264	NM_007317
hsa_circ_0082210	0.02486	9.66e-05	-0.570217	NM_001458
hsa_circ_0073397	0.02486	9.66e-05	0.586372	NM_024717
hsa_circ_0084656	0.02486	9.7e-05	-0.285921	NM_024790
hsa_circ_0012338	0.02486	9.71e-05	0.413289	NM_001441
hsa_circ_0017085	0.02486	9.75e-05	0.470255	NM_000081
hsa_circ_0021206	0.02486	9.76e-05	-0.633863	NM_003390
hsa_circ_0058715	0.02486	9.76e-05	0.383875	NM_004846
hsa_circ_0061915	0.02486	9.76e-05	-0.342337	NM_003274
hsa_circ_0052973	0.02486	9.87e-05	0.711747	NM_004881
hsa_circ_0003613	0.02486	9.87e-05	0.273351	NM_002525
hsa_circ_0004996_T_R	0.02486	9.88e-05	0.430757
hsa_circ_0084534	0.02486	9.92e-05	0.2903	NM_006330
hsa_circ_0020696	0.02486	9.93e-05	0.534155	NM_006755
hsa_circ_0013013	0.02486	9.95e-05	0.760941	NM_144573
hsa_circ_0064321	0.02486	9.95e-05	0.49682	NM_006395
hsa_circ_0027761	0.02486	0.0001	0.424205	NM_018351
hsa_circ_0000058	0.02486	0.0001	0.463641	NM_006367
hsa_circ_0006688	0.02486	0.000101	-0.352427
hsa_circ_0089228	0.02486	0.000101	-0.284325	NM_013318
hsa_circ_0046086	0.02486	0.000101	-0.41274	NM_020761
hsa_circ_0073944	0.02486	0.000101	-0.405835	NM_015288
hsa_circ_0069226	0.02486	0.000101	0.385837	NR_036464
hsa_circ_0082390	0.02486	0.000102	0.320864	NM_001145354
hsa_circ_0071330	0.02486	0.000102	1.17292	NM_018342
hsa_circ_0028620	0.02486	0.000102	-0.245995	NM_033624
hsa_circ_0013442	0.02486	0.000103	0.744804	NM_002959
hsa_circ_0039291	0.02486	0.000103	0.295129	NM_001031835
hsa_circ_0046079	0.02486	0.000103	-0.392559	NM_020761
hsa_circ_0013133	0.02493	0.000103	-0.80179	NR_036634
hsa_circ_0026942	0.02505	0.000104	-0.303649	NM_173595
hsa_circ_0064310	0.02508	0.000105	0.542051	NM_006395
hsa_circ_0037154	0.02508	0.000105	-0.419109	NM_003502
hsa_circ_0088279	0.02511	0.000105	-0.296032	NM_018249
hsa_circ_0034685	0.02511	0.000105	0.346165
hsa_circ_0003025	0.02566	0.000108	0.487096	NM_006395
hsa_circ_0003307	0.02567	0.000109	0.516965	NM_006755
hsa_circ_0024916	0.02567	0.000109	-0.315542	NM_015261
hsa_circ_0065006	0.02601	0.00011	0.679534	NM_001204831
hsa_circ_0070985	0.02615	0.000111	-0.24111	NM_006874
hsa_circ_0031009	0.02622	0.000112	0.610694	NM_199162
hsa_circ_0018469	0.02624	0.000112	0.26371	NM_001001330
hsa_circ_0030931	0.02624	0.000113	-0.295627	NM_003899
hsa_circ_0021474	0.02624	0.000114	-0.250873	NM_194285
hsa_circ_0000697	0.02624	0.000114	0.321756	NM_001031835
hsa_circ_0070086	0.02624	0.000114	-0.506533	NM_144571
hsa_circ_0085591	0.02624	0.000114	0.468289	NM_001247996
hsa_circ_0024831	0.02624	0.000115	-0.541345	NM_005238
hsa_circ_0052211	0.02624	0.000115	-0.467372	NM_014931
hsa_circ_0085481	0.02624	0.000116	-0.438703	NM_058229
hsa_circ_0046083	0.02624	0.000116	-0.433049	NM_020761
hsa_circ_0022651	0.02624	0.000116	0.424412	NM_178443
hsa_circ_0021592	0.02624	0.000116	0.289711	NM_005734
hsa_circ_0061334	0.02624	0.000117	0.509458	NM_000484
hsa_circ_0021315	0.02624	0.000117	-0.343515	NM_001030273
hsa_circ_0034082	0.02624	0.000117	0.456665	NM_014608
hsa_circ_0007430	0.02624	0.000117	0.305617	NM_002525
hsa_circ_0061978	0.02624	0.000117	0.402664	NM_004339
hsa_circ_0053956	0.02624	0.000117	-0.754805	NM_016441
hsa_circ_0074433	0.02624	0.000118	-0.298584	NM_018989
hsa_circ_0090607	0.02624	0.000118	-0.491142	NM_022117
hsa_circ_0007077	0.02637	0.000119	-0.782442	NM_001080416
hsa_circ_0064722	0.02674	0.000121	0.444395	NM_006371
hsa_circ_0063971	0.02681	0.000121	-0.368016	NM_002972
hsa_circ_0034065	0.02694	0.000122	0.553992	NM_014608
hsa_circ_0027683	0.02694	0.000123	0.507516	NM_152588
hsa_circ_0056777	0.02711	0.000124	0.38156	NM_003628
hsa_circ_0090736	0.02721	0.000124	-0.269735	NM_031407
hsa_circ_0074761	0.0276	0.000126	-0.330053	NM_001037332
hsa_circ_0089788	0.02771	0.000128	0.294924
hsa_circ_0031885	0.02771	0.000128	0.693511	NM_002863
hsa_circ_0005913	0.02771	0.000128	-0.324925	NM_001146018
hsa_circ_0039118	0.02771	0.000128	-0.351	NM_004765
hsa_circ_0035758	0.02771	0.000129	-0.290092	NM_003922
hsa_circ_0089672	0.02771	0.00013	-0.425175	NM_015456
hsa_circ_0011599	0.02771	0.00013	0.373763	NM_017629
hsa_circ_0092147	0.02771	0.00013	0.720631	NM_001166462
hsa_circ_0023067	0.02771	0.00013	-0.271267	NM_012308
hsa_circ_0058923	0.02771	0.00013	0.306372	NM_004544
hsa_circ_0008927_M_R	0.02771	0.00013	0.483982
hsa_circ_0053150	0.0279	0.000132	-0.356746	NR_028323
hsa_circ_0065638	0.0279	0.000132	0.729907	NM_201397
hsa_circ_0004626	0.02797	0.000133	0.432397	NM_006395
hsa_circ_0018903	0.02815	0.000134	-0.287054	NM_012330
hsa_circ_0091945	0.02815	0.000134	-0.389101	NM_001110556
hsa_circ_0074770	0.02824	0.000135	-0.332862	NM_001037332
hsa_circ_0031888	0.02824	0.000135	0.660926	NM_002863
hsa_circ_0003809	0.0283	0.000136	-0.366007
hsa_circ_0026720	0.0283	0.000136	0.890072	NM_006163
hsa_circ_0044020	0.02834	0.000137	0.275548	NM_001015053
hsa_circ_0061926	0.02885	0.000139	-0.259278	NM_003274
hsa_circ_0059027	0.02892	0.00014	0.475742	NM_005336
hsa_circ_0089254	0.02892	0.000141	-0.354329	NM_198679
hsa_circ_0085970	0.02892	0.000141	0.399326	NM_032272
hsa_circ_0000553	0.029	0.000142	0.450989	NM_001005743
hsa_circ_0076006	0.029	0.000142	-0.375575	NM_002224
hsa_circ_0061982	0.029	0.000142	0.360492	NM_004339
hsa_circ_0066517	0.02908	0.000143	0.61282	NM_000248
hsa_circ_0064303	0.02908	0.000143	0.436962	NM_006395
hsa_circ_0032312	0.02909	0.000143	0.551024	NM_001130004
hsa_circ_0069140	0.02917	0.000144	-0.700286	NM_001134647
hsa_circ_0084163	0.02917	0.000145	0.240156	NM_032410
hsa_circ_0008110	0.02918	0.000145	-0.368713	NM_003898
hsa_circ_0060360	0.02929	0.000146	-0.486163	NM_015568
hsa_circ_0013263	0.02929	0.000146	0.41859	NM_000110
hsa_circ_0013451	0.02936	0.000147	0.613842	NM_002959
hsa_circ_0065219	0.02936	0.000147	-0.41862	NM_012235
hsa_circ_0034070	0.02949	0.000148	0.587416	NM_014608
hsa_circ_0079593	0.02964	0.000149	1.10941	NM_006547
hsa_circ_0040568	0.02974	0.00015	-0.381168	NM_016373
hsa_circ_0001403	0.02974	0.00015	-0.204229	NM_001204747
hsa_circ_0046629	0.02974	0.000151	-0.319127	NM_001193466
hsa_circ_0013438	0.02976	0.000151	0.685233	NM_002959
hsa_circ_0024456	0.0298	0.000152	-0.306401	NM_001197104
hsa_circ_0090665	0.0298	0.000152	-0.355867	NM_031407
hsa_circ_0069436	0.0298	0.000153	0.765229	NM_138389
hsa_circ_0020387	0.0298	0.000153	1.14075	NM_001380
hsa_circ_0025886	0.02983	0.000153	0.604012	NM_198578
hsa_circ_0072719	0.02983	0.000154	0.605878	NM_020726
hsa_circ_0003323	0.02991	0.000155	0.530126	NM_000484
hsa_circ_0031277	0.02991	0.000155	-0.307398	NM_014977
hsa_circ_0044320	0.02992	0.000155	-0.397418	NM_145798
hsa_circ_0064319	0.02993	0.000155	0.535907	NM_006395
hsa_circ_0001661	0.03015	0.000157	-0.447563	NM_020823
hsa_circ_0004161	0.03016	0.000158	0.370441	NM_000110
hsa_circ_0023921	0.03016	0.000159	0.371476	NM_007166
hsa_circ_0000367	0.03016	0.000159	0.5442	NM_001199922
hsa_circ_0045670	0.03016	0.000159	-0.535525	NM_207346
hsa_circ_0017543	0.03016	0.000159	-1.59558	NM_003739
hsa_circ_0062098	0.03016	0.00016	-0.390653	NM_006031
hsa_circ_0064306	0.03016	0.00016	0.458443	NM_006395
hsa_circ_0084159	0.03016	0.000161	0.26045	NM_032410
hsa_circ_0070014	0.03016	0.000161	0.447548	NM_014435
hsa_circ_0013443	0.03016	0.000161	0.463634	NM_002959
hsa_circ_0032326	0.03016	0.000161	0.458276	NM_001130004
hsa_circ_0024502	0.03016	0.000161	-0.327501	NM_004397
hsa_circ_0027194	0.03016	0.000162	0.517423	NM_002332
hsa_circ_0061348	0.03016	0.000162	0.470853	NM_000484
hsa_circ_0078522	0.03018	0.000162	-0.452968	NM_001242394
hsa_circ_0058764	0.03019	0.000162	-0.337106	NM_152879
hsa_circ_0050819	0.03021	0.000164	0.315697	NM_033557
hsa_circ_0061341	0.03021	0.000164	0.543212	NM_000484
hsa_circ_0027684	0.03021	0.000164	0.713578	NM_152588
hsa_circ_0008770	0.03021	0.000164	0.841852	NM_152626
hsa_circ_0084158	0.03021	0.000164	0.250056	NM_032410
hsa_circ_0092002	0.0303	0.000165	-0.564295	NM_001110556
hsa_circ_0084164	0.03036	0.000167	0.266218	NM_032410
hsa_circ_0067438	0.03036	0.000167	-0.272815	NM_001005861
hsa_circ_0046081	0.03036	0.000167	-0.329353	NM_020761
hsa_circ_0030279	0.03036	0.000167	0.412588	NR_002612
hsa_circ_0029468	0.03036	0.000168	-0.229377	NM_015409
hsa_circ_0004102	0.03036	0.000168	0.487391	NM_001380
hsa_circ_0011803	0.03036	0.000168	-0.294738	NM_012090
hsa_circ_0074778	0.03036	0.000169	-0.330256	NM_001037332
hsa_circ_0003988	0.03036	0.000169	0.432974	NR_036464
hsa_circ_0047179	0.0304	0.000169	-0.416284	NM_000271
hsa_circ_0044080	0.0304	0.00017	-0.304346	NR_036474
hsa_circ_0036081	0.0304	0.00017	-0.52751	NM_001104554
hsa_circ_0059176	0.0304	0.00017	0.323781	NM_000801
hsa_circ_0023005	0.0304	0.00017	0.350654	NM_005125
hsa_circ_0032956	0.0304	0.000171	-0.339291	NM_001080414
hsa_circ_0035679	0.03042	0.000171	-0.32151	NM_003922
hsa_circ_0067373	0.03066	0.000173	0.310713	NM_015268
hsa_circ_0019167	0.03066	0.000173	0.468855	NM_002729
hsa_circ_0003480	0.03066	0.000174	-1.11998	NM_001080479
hsa_circ_0017091	0.03079	0.000175	0.522719	NM_000081
hsa_circ_0049011	0.03079	0.000175	-0.504214	NM_145185
hsa_circ_0007151	0.03079	0.000176	0.383952	NM_001247996
hsa_circ_0073379	0.03079	0.000176	0.535744	NM_024717
hsa_circ_0018206	0.03079	0.000176	0.426083	NM_145012
hsa_circ_0041391	0.03081	0.000177	-0.300664	NM_001170957
hsa_circ_0056387	0.03092	0.000178	-0.247945	NM_001145928
hsa_circ_0035694	0.03092	0.000179	-0.299909	NM_003922
hsa_circ_0076650	0.03092	0.000179	-0.320527	NM_007355
hsa_circ_0013450	0.03092	0.000179	0.719662	NM_002959
hsa_circ_0085577	0.03092	0.000179	0.494823	NM_001247996
hsa_circ_0029577	0.03097	0.00018	-0.255483	NM_005895
hsa_circ_0038441	0.03101	0.00018	0.516309	NM_016025
hsa_circ_0054498	0.03101	0.000181	-0.261363	NM_001190274
hsa_circ_0004551	0.03101	0.000181	0.399896	NM_005817
hsa_circ_0077179	0.03101	0.000182	0.19265	NM_015525
hsa_circ_0030640	0.03101	0.000182	-0.28464	NM_144778
hsa_circ_0092001	0.03101	0.000182	-0.495398	NM_001110556
hsa_circ_0029077	0.03101	0.000183	-0.252179	NR_036435
hsa_circ_0041394	0.03101	0.000183	-0.349115	NM_001170957
hsa_circ_0085595	0.03101	0.000183	0.465054	NM_001247996
hsa_circ_0020694	0.03101	0.000184	0.469562	NM_006755
hsa_circ_0003585	0.03101	0.000184	-0.341306	NM_030803
hsa_circ_0021805	0.03101	0.000184	-0.268265	NM_021117
hsa_circ_0035665	0.03101	0.000184	-0.292116	NM_003922
hsa_circ_0006535	0.03103	0.000185	-0.2327	NM_003076
hsa_circ_0090055	0.03103	0.000185	0.35602	NM_004595
hsa_circ_0020695	0.03114	0.000186	0.489823	NM_006755
hsa_circ_0062148	0.03114	0.000187	0.419982	NM_014339
hsa_circ_0075707	0.03118	0.000187	-0.203454	NM_005124
hsa_circ_0003506	0.03125	0.000188	-0.391959	NM_001037332
hsa_circ_0010323	0.03125	0.000188	-0.29091	NM_020765
hsa_circ_0080382	0.03125	0.000189	-0.389656	NM_016038
hsa_circ_0064316	0.03125	0.000189	0.49666	NM_006395
hsa_circ_0051858	0.03125	0.000189	0.890219	NM_017636
hsa_circ_0013265	0.03125	0.00019	0.476211	NM_000110
hsa_circ_0071423	0.03132	0.00019	1.05346	NM_020870
hsa_circ_0002798	0.03139	0.000191	0.55732	NM_006281
hsa_circ_0005752	0.03143	0.000192	0.948384	NM_057159
hsa_circ_0073393	0.03143	0.000192	0.51995	NM_024717
hsa_circ_0016699	0.03143	0.000193	0.33222	NM_002107
hsa_circ_0026939	0.03149	0.000193	-0.258125	NM_173595
hsa_circ_0058762	0.03163	0.000194	-0.359394	NM_152879
hsa_circ_0038442	0.03171	0.000195	0.582043	NM_001077180
hsa_circ_0042129	0.03215	0.000198	0.617886	NM_006470
hsa_circ_0027755	0.0322	0.000199	0.453728	NM_018351
hsa_circ_0060354	0.03253	0.000202	-0.433697	NM_015568
hsa_circ_0040571	0.03253	0.000202	-0.373006	NM_016373
hsa_circ_0075542	0.0326	0.000203	0.999991	NM_000129
hsa_circ_0055532	0.03261	0.000203	-0.268044	NM_018433
hsa_circ_0067674	0.03261	0.000204	0.224871	NM_173653
hsa_circ_0074033	0.03261	0.000205	0.581541	NM_000358
hsa_circ_0011845	0.03261	0.000205	-0.374056	NM_012090
hsa_circ_0059179	0.03261	0.000205	0.342265	NM_000801
hsa_circ_0087307	0.03261	0.000205	-0.366902	NM_005077
hsa_circ_0053149	0.03261	0.000206	-0.349765	NR_028323
hsa_circ_0088695	0.03261	0.000206	0.591457	NM_003165
hsa_circ_0064311	0.03261	0.000206	0.503331	NM_006395
hsa_circ_0075286	0.03261	0.000206	-0.28117	NM_005520
hsa_circ_0064628	0.03262	0.000207	0.264423	NM_001134432
hsa_circ_0039261	0.03273	0.000208	0.367942	NM_001031835
hsa_circ_0082045	0.03281	0.000209	0.603431	NM_024913
hsa_circ_0007497	0.03313	0.000212	-0.320564	NM_007192
hsa_circ_0064299	0.03313	0.000212	0.498424	NM_006395
hsa_circ_0069232	0.03313	0.000212	0.686861	NM_004334
hsa_circ_0069129	0.03313	0.000213	-0.523455	NM_001134647
hsa_circ_0012647	0.03313	0.000213	-0.447028	NM_001009955
hsa_circ_0034826	0.03313	0.000213	0.448463	NM_003825
hsa_circ_0031276	0.03313	0.000213	-0.285306	NM_014977
hsa_circ_0061924	0.03358	0.000217	-0.293466	NM_003274
hsa_circ_0046643	0.03358	0.000217	-0.395913	NM_016632
hsa_circ_0011817	0.03382	0.000219	-0.380664	NM_012090
hsa_circ_0026961	0.03382	0.000219	-0.316909	NM_173595
hsa_circ_0049020	0.03382	0.00022	-0.280261	NM_006351
hsa_circ_0030276	0.03385	0.00022	0.423066	NR_002612
hsa_circ_0002714	0.03385	0.000221	0.763377	NM_006379
hsa_circ_0038384	0.03385	0.000221	-0.25663	NM_017736
hsa_circ_0007644	0.03386	0.000222	0.514884	NM_001130004
hsa_circ_0066166	0.03387	0.000222	0.464913	NM_006254
hsa_circ_0053919	0.03387	0.000223	0.583552	NM_206943
hsa_circ_0005189	0.03387	0.000223	0.389182	NM_001247996
hsa_circ_0066721	0.03387	0.000223	-0.314072	NM_170662
hsa_circ_0058757	0.03387	0.000224	-0.306336	NM_001017915
hsa_circ_0011836	0.03387	0.000224	-0.413886	NM_012090
hsa_circ_0075704	0.03387	0.000225	-0.272099	NM_005124
hsa_circ_0032166	0.03387	0.000225	-0.361967	NM_182914
hsa_circ_0049024	0.03392	0.000226	-0.314278	NM_006351
hsa_circ_0017921	0.03392	0.000227	0.519725	NM_032812
hsa_circ_0074445	0.03392	0.000227	-0.284614	NM_018989
hsa_circ_0053146	0.03392	0.000227	-0.586006	NM_021095
hsa_circ_0070959	0.03392	0.000227	0.299279	NM_144643
hsa_circ_0058790	0.03393	0.000227	0.698186	NM_001037131
hsa_circ_0004296	0.03412	0.000229	-0.544073	NM_005238
hsa_circ_0063183	0.0343	0.000231	0.553732	NM_003312
hsa_circ_0085584	0.0343	0.000231	0.376542	NM_001247996
hsa_circ_0043981	0.03435	0.000233	-0.253846	NM_004941
hsa_circ_0008210	0.03435	0.000233	0.445265	NM_006395
hsa_circ_0061205	0.03435	0.000233	0.242267	NM_012469
hsa_circ_0061937	0.03435	0.000233	-0.315747	NM_003274
hsa_circ_0039273	0.03435	0.000233	0.308941	NM_001031835
hsa_circ_0074781	0.03435	0.000234	-0.404176	NM_001037332
hsa_circ_0035772	0.03468	0.000236	-0.275435	NM_003922
hsa_circ_0085590	0.03468	0.000237	0.446848	NM_001247996
hsa_circ_0046628	0.03491	0.000239	-0.295917	NM_001193466
hsa_circ_0070197	0.03501	0.00024	0.425802	NM_198892
hsa_circ_0091944	0.03527	0.000242	-0.422087	NM_001110556
hsa_circ_0011918	0.03531	0.000243	-0.482207	NM_001905
hsa_circ_0074974	0.03548	0.000244	-0.636943	NM_022897
hsa_circ_0002515	0.03557	0.000245	-0.804544	NM_001134647
hsa_circ_0017926	0.03557	0.000246	0.549354	NM_032812
hsa_circ_0062657	0.03557	0.000247	0.482027	NM_005160
hsa_circ_0004963	0.03557	0.000247	-0.258687	NM_012235
hsa_circ_0035874	0.03557	0.000248	0.351892	NM_016630
hsa_circ_0061519	0.03557	0.000248	0.543598	NM_005534
hsa_circ_0024438	0.03557	0.000248	-0.272121	NM_001197104
hsa_circ_0042227	0.03557	0.000248	-0.297713	NM_201274
hsa_circ_0033274	0.03557	0.000249	-0.18934	NM_001376
hsa_circ_0085044	0.03557	0.000249	0.678734	NM_006281
hsa_circ_0048447	0.03557	0.000249	-0.328821	NM_198969
hsa_circ_0070081	0.03557	0.00025	-0.486739	NM_144571
hsa_circ_0060555	0.03557	0.00025	0.64545	NM_001127695
hsa_circ_0070085	0.03561	0.000252	-0.44497	NM_144571
hsa_circ_0072711	0.03561	0.000252	0.587239	NM_020726
hsa_circ_0055523	0.03561	0.000252	-0.313498	NM_018433
hsa_circ_0089734	0.03561	0.000252	-0.262313	NM_024757
hsa_circ_0069143	0.03561	0.000252	-0.857959	NM_001134647
hsa_circ_0062652	0.03561	0.000253	0.428086	NM_005160
hsa_circ_0069972	0.03561	0.000253	1.03178	NM_002994
hsa_circ_0023423	0.03561	0.000253	0.334118	NM_017907
hsa_circ_0005788	0.03563	0.000254	-0.358295	NM_012090
hsa_circ_0033202	0.03577	0.000255	-0.294579	NM_178587
hsa_circ_0039269	0.03582	0.000257	0.309064	NM_001031835
hsa_circ_0001824	0.03582	0.000257	0.414043	NM_018482
hsa_circ_0005235	0.03582	0.000257	-0.347755	NM_012330
hsa_circ_0081551	0.03582	0.000258	-0.337343	NM_015908
hsa_circ_0001290	0.03582	0.000258	-0.204551	NM_014159
hsa_circ_0069412	0.03582	0.000258	0.389843	NM_018290
hsa_circ_0017928	0.03597	0.00026	0.548052	NM_032812
hsa_circ_0075756	0.03602	0.00026	0.616877	NM_022113
hsa_circ_0029501	0.03605	0.000261	-0.328673	NM_006231
hsa_circ_0002082	0.03618	0.000262	-0.273893	NR_002819
hsa_circ_0018207	0.0363	0.000264	0.317153	NM_145012
hsa_circ_0002540	0.03632	0.000264	-0.260748
hsa_circ_0085574	0.03642	0.000265	0.391953	NM_001247996
hsa_circ_0035871	0.03642	0.000266	0.371857	NM_016630
hsa_circ_0062097	0.03656	0.000267	-0.363407	NM_006031
hsa_circ_0038980	0.03662	0.000268	0.374921	NM_000034
hsa_circ_0007753	0.03662	0.000268	0.492537	NM_006395
hsa_circ_0012874	0.03676	0.00027	-0.322596	NM_002227
hsa_circ_0024443	0.03676	0.00027	-0.339462	NM_001197104
hsa_circ_0000224	0.0368	0.000271	0.566454	NM_032812
hsa_circ_0006859	0.03688	0.000272	-1.06099	NM_003633
hsa_circ_0001563	0.03688	0.000273	-0.390564	NM_005520
hsa_circ_0049532	0.03688	0.000273	0.493556	NM_000528
hsa_circ_0058810	0.0369	0.000274	-1.09136	NM_001037131
hsa_circ_0073436	0.0369	0.000274	-0.518703	NM_014899
hsa_circ_0048667	0.03696	0.000275	0.516325	NM_005817
hsa_circ_0080454	0.03696	0.000275	-0.265511	NM_172020
hsa_circ_0000698	0.03696	0.000276	0.359028	NM_001031835
hsa_circ_0019576	0.03696	0.000276	0.612219	NM_015448
hsa_circ_0087335	0.03696	0.000276	-0.62964	NM_005077
hsa_circ_0085594	0.03697	0.000277	0.372981	NM_001247996
hsa_circ_0088983	0.037	0.000277	-0.525542	NM_015354
hsa_circ_0073384	0.03702	0.000278	0.466768	NM_024717
hsa_circ_0085587	0.03702	0.000278	0.352996	NM_001247996
hsa_circ_0011805	0.03719	0.00028	-0.266939	NM_012090
hsa_circ_0064454	0.03734	0.000282	-0.340887	NM_003298
hsa_circ_0091400	0.03763	0.000285	0.543329	NM_001560
hsa_circ_0043361	0.03763	0.000285	-0.349738	NM_005937
hsa_circ_0077213	0.03776	0.000286	0.799859	NM_002395
hsa_circ_0013447	0.03776	0.000287	0.496678	NM_002959
hsa_circ_0002049	0.03777	0.000287	-0.196444	NM_005124
hsa_circ_0032325	0.03781	0.000289	0.440994	NM_001130004
hsa_circ_0027906	0.03781	0.00029	-0.372689	NM_024312
hsa_circ_0041069	0.03781	0.00029	-0.39012	NM_000135
hsa_circ_0082930	0.03781	0.00029	0.294282	NM_031946
hsa_circ_0064314	0.03781	0.00029	0.440769	NM_006395
hsa_circ_0072860	0.03781	0.000291	0.650828	NM_004536
hsa_circ_0089332	0.03781	0.000291	-0.327314	NM_001042368
hsa_circ_0021509	0.03781	0.000291	1.05352	NM_213599
hsa_circ_0087958	0.03781	0.000293	0.715883	NM_057159
hsa_circ_0026388	0.03781	0.000293	0.812596	NM_004693
hsa_circ_0006630	0.03781	0.000293	0.46718
hsa_circ_0029469	0.03781	0.000293	-0.326003	NM_015409
hsa_circ_0008804	0.03781	0.000293	-0.261233	NM_018433
hsa_circ_0072991	0.03781	0.000294	-0.314724	NM_032175
hsa_circ_0003629	0.03781	0.000295	-0.228193	NM_001190848
hsa_circ_0018932	0.03781	0.000295	-0.937455	NM_004747
hsa_circ_0042235	0.03781	0.000296	-0.726106	NM_201274
hsa_circ_0004791	0.03781	0.000296	0.327633	NM_001031835
hsa_circ_0001257	0.03781	0.000296	0.551243	NM_012401
hsa_circ_0085602	0.03781	0.000296	0.389553	NM_001247996
hsa_circ_0015553	0.03781	0.000297	-0.249827	NR_033302
hsa_circ_0055975	0.03781	0.000297	0.640746	NM_001193482
hsa_circ_0004615	0.03785	0.000298	-0.193157	NM_014159
hsa_circ_0000774	0.03785	0.000298	0.465985	NM_002087
hsa_circ_0024880	0.03794	0.000299	-0.318129	NM_014155
hsa_circ_0061917	0.03794	0.000299	-0.227539	NM_003274
hsa_circ_0077305	0.03799	0.0003	0.624845	NM_016021
hsa_circ_0003831	0.038	0.000302	-0.31838	NM_001161725
hsa_circ_0023424	0.038	0.000302	0.348584	NM_017907
hsa_circ_0090702	0.038	0.000302	-0.329926	NM_031407
hsa_circ_0004587	0.038	0.000302	-0.41749	NM_020823
hsa_circ_0081167	0.03819	0.000304	0.724105	NM_000089
hsa_circ_0092192	0.03834	0.000306	0.952412	NM_001161529
hsa_circ_0028462	0.03834	0.000306	-0.346989	NM_001111322
hsa_circ_0018933	0.03855	0.000308	-0.688739	NM_004747
hsa_circ_0078491	0.03886	0.000311	-0.400967	NM_020823
hsa_circ_0053487	0.03886	0.000312	-0.260424	NM_016252
hsa_circ_0032513	0.03896	0.000313	0.427773	NM_001005743
hsa_circ_0023673	0.03899	0.000313	0.521689	NM_001128620
hsa_circ_0011595	0.03906	0.000314	0.312456	NM_017629
hsa_circ_0011846	0.03932	0.000317	-0.332594	NM_012090
hsa_circ_0069227	0.03932	0.000318	0.355326	NR_036464
hsa_circ_0002346_T_R	0.03932	0.000319	-0.652277
hsa_circ_0023548	0.03932	0.000319	-0.208571	NM_015531
hsa_circ_0090429	0.03932	0.000319	-0.351504	NM_004651
hsa_circ_0055474	0.03932	0.000319	-0.275705	NM_017952
hsa_circ_0064531	0.03941	0.00032	-0.271533	NM_015150
hsa_circ_0001439_M_L	0.0395	0.000322	0.384663
hsa_circ_0067829	0.0395	0.000322	0.541954	NM_022736
hsa_circ_0019274	0.0395	0.000322	0.425743	NM_001776
hsa_circ_0002824	0.0395	0.000325	0.503922	NM_004972
hsa_circ_0013139	0.0395	0.000325	-0.639287	NR_036634
hsa_circ_0024444	0.0395	0.000325	-0.294166	NM_001197104
hsa_circ_0020268	0.0395	0.000325	-0.442494	NM_001195608
hsa_circ_0081915	0.0395	0.000326	-1.03263	NM_002291
hsa_circ_0065927	0.0395	0.000326	-0.330419	NM_015106
hsa_circ_0070997	0.0395	0.000326	0.503335	NM_001204366
hsa_circ_0008753	0.0395	0.000326	0.651898	NR_027145
hsa_circ_0064308	0.03956	0.000327	0.440957	NM_006395
hsa_circ_0043837	0.03959	0.000328	0.496706	NM_001130020
hsa_circ_0013255	0.03961	0.000329	0.369136	NM_000110
hsa_circ_0035771	0.03961	0.00033	-0.287663	NM_003922
hsa_circ_0030029	0.03961	0.00033	0.304191	NM_001012754
hsa_circ_0022715	0.03961	0.00033	0.28866	NM_004579
hsa_circ_0000689	0.03972	0.000331	0.539381	NM_005115
hsa_circ_0058776	0.04001	0.000334	-0.379185	NM_152879
hsa_circ_0054546	0.04019	0.000336	-0.246956	NM_014614
hsa_circ_0087822	0.04019	0.000336	0.518748	NM_080546
hsa_circ_0026039	0.04022	0.000337	-0.269133	NM_017822
hsa_circ_0073377	0.04022	0.000338	0.441728	NM_024717
hsa_circ_0024971	0.04022	0.000339	-0.212717	NM_018979
hsa_circ_0085895	0.04022	0.000339	-0.356519	NM_178564
hsa_circ_0011874	0.04022	0.000339	0.364497	NM_006367
hsa_circ_0073386	0.04022	0.00034	0.708864	NM_024717
hsa_circ_0004506	0.04022	0.00034	0.344952	NM_016630
hsa_circ_0063405	0.04023	0.00034	-0.261901	NM_001162501
hsa_circ_0036329	0.04026	0.000341	-0.371829	NM_024608
hsa_circ_0063181	0.04026	0.000342	0.562656	NM_003312
hsa_circ_0062147	0.04026	0.000342	0.416243	NM_014339
hsa_circ_0036971	0.04026	0.000342	-0.351495	NM_001271
hsa_circ_0008772	0.0403	0.000343	0.374347	NM_001247996
hsa_circ_0024977	0.0403	0.000344	-0.194303	NM_014823
hsa_circ_0089246	0.04033	0.000345	-0.338725	NM_198679
hsa_circ_0072035	0.04033	0.000345	-0.622935	NM_013235
hsa_circ_0040539	0.04033	0.000346	0.335332	NM_032268
hsa_circ_0000431	0.04033	0.000346	0.579392	NM_018370
hsa_circ_0056389	0.04043	0.000347	-0.258498	NM_001145928
hsa_circ_0089774	0.04054	0.000348	0.309039
hsa_circ_0067827	0.04057	0.000349	0.426381	NM_022736
hsa_circ_0067355	0.04057	0.00035	0.257107	NM_015268
hsa_circ_0087135	0.04057	0.00035	0.525183
hsa_circ_0068421	0.04068	0.000351	-0.22528	NM_004593
hsa_circ_0018624	0.0407	0.000352	0.564623	NM_033500
hsa_circ_0001878	0.04071	0.000353	0.483698	NM_015469
hsa_circ_0067028	0.04071	0.000353	0.906996	NM_006810
hsa_circ_0042303	0.04079	0.000354	0.425341	NM_002018
hsa_circ_0005488	0.04108	0.000357	-0.546717	NM_001134438
hsa_circ_0042734	0.04108	0.000358	-0.328937	NM_001033561
hsa_circ_0035279	0.0411	0.000358	0.621195	NM_001174116
hsa_circ_0027743	0.04114	0.000359	0.863168	NM_018351
hsa_circ_0008210_M_R	0.04114	0.00036	0.546694
hsa_circ_0048179	0.04114	0.00036	0.363194	NM_001039847
hsa_circ_0028993	0.04114	0.000361	-0.351528	NM_032590
hsa_circ_0040419	0.04114	0.000362	-0.238164	NM_014003
hsa_circ_0038930	0.04114	0.000362	-0.32514	NM_007317
hsa_circ_0000284_T_L	0.04114	0.000362	0.312451
hsa_circ_0005371	0.04118	0.000363	0.475735	NM_005665
hsa_circ_0074766	0.04118	0.000363	-0.303795	NM_001037332
hsa_circ_0087959	0.0413	0.000365	0.524498	NM_057159
hsa_circ_0085575	0.0413	0.000365	0.358758	NM_001247996
hsa_circ_0022018	0.0413	0.000367	0.330701	NM_014342
hsa_circ_0085603	0.0413	0.000367	0.375102	NM_001247996
hsa_circ_0069134	0.0413	0.000367	-0.529415	NM_001134647
hsa_circ_0041782	0.0413	0.000367	0.425584	NM_007278
hsa_circ_0009734	0.0413	0.000367	0.74188	NM_002631
hsa_circ_0087666	0.04132	0.000368	-0.273624	NM_139246
hsa_circ_0058875	0.04132	0.000369	-0.322478	NM_030768
hsa_circ_0069148	0.04132	0.000369	-0.893699	NM_001134647
hsa_circ_0027747	0.04132	0.000369	0.895175	NM_018351
hsa_circ_0058800	0.04139	0.000371	-1.04698	NM_001037131
hsa_circ_0056262	0.04149	0.000372	-0.596856	NM_002830
hsa_circ_0092003	0.04149	0.000373	-0.579988	NM_001110556
hsa_circ_0060355	0.04149	0.000373	-0.472584	NM_015568
hsa_circ_0061339	0.04154	0.000375	0.515196	NM_000484
hsa_circ_0014025	0.04154	0.000375	0.272224	NM_025150
hsa_circ_0058799	0.04154	0.000376	-1.01371	NM_001037131
hsa_circ_0023913	0.04154	0.000376	0.353265	NM_007166
hsa_circ_0052203	0.04154	0.000376	-0.525441	NM_014931
hsa_circ_0031593	0.04154	0.000377	0.621007	NM_022073
hsa_circ_0050855	0.04154	0.000377	-0.35736	NM_007181
hsa_circ_0085599	0.04154	0.000377	0.404076	NM_001247996
hsa_circ_0072578	0.04154	0.000377	0.717276	NM_024930
hsa_circ_0014222	0.04171	0.00038	0.822183	NM_002964
hsa_circ_0070394	0.04175	0.00038	0.375645	NM_016245
hsa_circ_0037187	0.04177	0.000381	-0.322639	NM_014700
hsa_circ_0062651	0.04183	0.000382	0.409668	NM_005160
hsa_circ_0067522	0.04185	0.000383	0.290089	NM_006219
hsa_circ_0033348	0.04189	0.000384	-0.240397	NM_001376
hsa_circ_0066171	0.04204	0.000385	0.440412	NM_006254
hsa_circ_0039288	0.04209	0.000387	0.27818	NM_001031835
hsa_circ_0033069	0.04209	0.000387	0.416566	NM_032036
hsa_circ_0070055	0.04215	0.000388	0.56072	NM_018243
hsa_circ_0091396	0.04216	0.000388	0.50965	NM_001560
hsa_circ_0065154	0.04216	0.000389	-0.236798	NM_014159
hsa_circ_0084161	0.0422	0.00039	0.232286	NM_032410
hsa_circ_0012481	0.04224	0.000391	0.269964	NM_002525
hsa_circ_0087190	0.04224	0.000392	-0.374395	NM_013390
hsa_circ_0027997	0.04224	0.000392	-0.259699	NM_001251904
hsa_circ_0082940	0.04224	0.000392	0.637895	NM_003078
hsa_circ_0078085	0.04224	0.000392	-0.347443	NM_007124
hsa_circ_0047169	0.04232	0.000394	-0.287044	NM_000271
hsa_circ_0067525	0.04232	0.000394	0.273963	NM_006219
hsa_circ_0084531	0.04232	0.000395	0.353543	NM_006330
hsa_circ_0042950	0.04232	0.000395	0.326788	NM_018428
hsa_circ_0017084	0.04234	0.000396	0.465122	NM_000081
hsa_circ_0070960	0.04244	0.000397	0.278338	NM_144643
hsa_circ_0032167	0.04281	0.000401	-0.39919	NM_182914
hsa_circ_0055792	0.04283	0.000402	-0.298557	NM_001134224
hsa_circ_0037323	0.04287	0.000403	-0.246718	NM_020825
hsa_circ_0084160	0.0429	0.000404	0.298042	NM_032410
hsa_circ_0043835	0.0429	0.000404	0.415283	NM_001130020
hsa_circ_0073437	0.04294	0.000406	-0.747438	NM_014899
hsa_circ_0035748	0.04294	0.000406	-0.326606	NM_003922
hsa_circ_0044729	0.04294	0.000406	-0.281835	NM_138962
hsa_circ_0035780	0.04294	0.000408	-0.249341	NM_003922
hsa_circ_0088278	0.04294	0.000408	-0.242662	NM_018249
hsa_circ_0061935	0.04294	0.000408	-0.264558	NM_003274
hsa_circ_0014383	0.04294	0.000408	-0.213451	NM_014847
hsa_circ_0030329	0.04294	0.000409	0.374568	NM_152720
hsa_circ_0051045	0.04294	0.000409	-0.441772	NM_001436
hsa_circ_0005883	0.04294	0.000409	-0.763514	NM_001080416
hsa_circ_0091955	0.04294	0.000411	-0.527761	NM_001110556
hsa_circ_0084136	0.04294	0.000411	0.345549	NM_001160223
hsa_circ_0087714	0.04294	0.000412	0.581584	NM_018421
hsa_circ_0021569	0.04294	0.000412	0.228145	NM_001076786
hsa_circ_0032336	0.04294	0.000413	0.353301	NR_034165
hsa_circ_0034832	0.04294	0.000413	-0.405127	NM_020759
hsa_circ_0018754	0.04294	0.000415	0.31767	NM_006077
hsa_circ_0043301	0.04294	0.000415	-0.277874	NM_007010
hsa_circ_0040761	0.04294	0.000416	-0.493775	NM_024735
hsa_circ_0059391	0.04294	0.000417	0.419887	NM_019593
hsa_circ_0024975	0.04294	0.000417	-0.217794	NM_014823
hsa_circ_0049984	0.04294	0.000417	0.361179	NM_004335
hsa_circ_0075801	0.04294	0.000417	0.741057	NM_001080480
hsa_circ_0010258	0.04294	0.000418	-0.281201	NM_020765
hsa_circ_0000395	0.04294	0.000419	-0.456717	NM_030674
hsa_circ_0018940	0.04294	0.000419	-0.543863	NM_004747
hsa_circ_0013148	0.04294	0.000419	-0.279023	NM_053274
hsa_circ_0043867	0.04294	0.00042	-0.977254	NM_016437
hsa_circ_0044017	0.04294	0.00042	0.298881	NM_001015053
hsa_circ_0074779	0.04294	0.00042	-0.326133	NM_001037332
hsa_circ_0073124	0.04294	0.00042	-0.406273	NM_152405
hsa_circ_0008927_T_R	0.04294	0.000421	0.418531
hsa_circ_0033203	0.04294	0.000421	-0.3006	NM_001161725
hsa_circ_0027756	0.04294	0.000422	0.632756	NM_018351
hsa_circ_0076004	0.04294	0.000422	-0.267087	NM_002224
hsa_circ_0073435	0.04294	0.000422	-0.505312	NM_014899
hsa_circ_0030622	0.04294	0.000423	0.618858	NM_020121
hsa_circ_0066507	0.04294	0.000423	0.248426	NM_003968
hsa_circ_0074763	0.04294	0.000424	-0.339425	NM_001037332
hsa_circ_0075736	0.04294	0.000424	-0.232168	NM_005124
hsa_circ_0071000	0.04294	0.000424	0.581475	NM_018717
hsa_circ_0067168	0.04294	0.000425	-0.658719	NM_004526
hsa_circ_0000326	0.04294	0.000427	-0.314
hsa_circ_0013260	0.04294	0.000427	0.340229	NM_000110
hsa_circ_0039736	0.04294	0.000428	0.331854	NM_181521
hsa_circ_0015571	0.04294	0.000428	-0.342135	NR_033302
hsa_circ_0012888	0.04294	0.000428	0.499288	NM_017526
hsa_circ_0048448	0.04294	0.000428	-0.261557	NM_198969
hsa_circ_0062053	0.04294	0.000428	-0.436501	NM_058175
hsa_circ_0056257	0.04294	0.000428	-0.471079	NM_002830
hsa_circ_0089215	0.04297	0.000429	-0.266524	NM_013318
hsa_circ_0033068	0.043	0.00043	0.416519	NM_032036
hsa_circ_0028985	0.04305	0.000431	-0.328215	NM_032590
hsa_circ_0005698	0.04316	0.000432	-0.538107	NM_003390
hsa_circ_0062586	0.04324	0.000434	-0.25936	NM_001199281
hsa_circ_0027751	0.04329	0.000435	0.773261	NM_018351
hsa_circ_0038754	0.04338	0.000437	-0.249749	NM_001520
hsa_circ_0067518	0.04338	0.000437	0.296607	NM_006219
hsa_circ_0078903	0.04338	0.000437	-0.408664
hsa_circ_0008210_T_R	0.04348	0.000439	0.446351
hsa_circ_0054010	0.04354	0.00044	-0.435859	NM_016441
hsa_circ_0065223	0.04354	0.00044	-0.185978	NM_012235
hsa_circ_0021761	0.04354	0.000441	0.524979	NM_138787
hsa_circ_0039264	0.04363	0.000442	0.268661	NM_001031835
hsa_circ_0020792	0.04364	0.000443	-0.50956	NR_003512
hsa_circ_0064297	0.04382	0.000445	0.345	NM_006395
hsa_circ_0058714	0.04403	0.000448	0.385602	NM_004846
hsa_circ_0043834	0.04403	0.000449	0.426859	NM_001130020
hsa_circ_0049025	0.04403	0.000449	-0.306628	NM_006351
hsa_circ_0032317	0.04408	0.000451	0.595558	NM_001130004
hsa_circ_0064312	0.04408	0.000452	0.390336	NM_006395
hsa_circ_0017923	0.04408	0.000453	0.5501	NM_032812
hsa_circ_0017548	0.04408	0.000453	-1.11854	NM_003739
hsa_circ_0001873	0.04408	0.000453	0.454007	NM_001174167
hsa_circ_0049529	0.04408	0.000455	0.492893	NM_000528
hsa_circ_0070293	0.04408	0.000455	0.727832	NM_014991
hsa_circ_0044733	0.04408	0.000456	-0.374119	NM_170721
hsa_circ_0061010	0.04408	0.000456	0.377915	NM_001336
hsa_circ_0009096	0.04408	0.000457	-0.351156	NM_007124
hsa_circ_0079659	0.04408	0.000457	0.418487	NM_003930
hsa_circ_0062158	0.04408	0.000457	0.337459	NM_033070
hsa_circ_0001439_M_R	0.04408	0.000457	0.27477
hsa_circ_0044746	0.04408	0.000457	0.635008	NM_017949
hsa_circ_0002800	0.04408	0.000458	0.473943	NM_006395
hsa_circ_0015206	0.04408	0.000458	-0.316992	NM_015172
hsa_circ_0085482	0.04408	0.000459	-0.477079	NM_058229
hsa_circ_0017146	0.04408	0.000459	-0.280059	NM_000254
hsa_circ_0036184	0.04408	0.000459	0.413942	NM_001206796
hsa_circ_0011833	0.04408	0.000459	-0.351534	NM_012090
hsa_circ_0085661	0.04408	0.00046	-0.32304	NM_003033
hsa_circ_0045923	0.04408	0.00046	-0.481249	NM_025090
hsa_circ_0079291	0.04413	0.000461	-0.319563	NM_207111
hsa_circ_0079678	0.04413	0.000463	0.56353	NM_019029
hsa_circ_0070961	0.04413	0.000463	0.36858	NM_144643
hsa_circ_0011597	0.04413	0.000463	0.332883	NM_017629
hsa_circ_0066506	0.04413	0.000463	0.287322	NM_003968
hsa_circ_0011847	0.04419	0.000465	-0.444615	NM_012090
hsa_circ_0026947	0.04419	0.000466	-0.286831	NM_173595
hsa_circ_0005903	0.04419	0.000466	-0.214956
hsa_circ_0020156	0.04419	0.000466	0.364674	NR_027141
hsa_circ_0039278	0.04419	0.000468	0.311917	NM_001031835
hsa_circ_0074440	0.04419	0.000468	-0.206905	NM_018989
hsa_circ_0060359	0.04419	0.000468	-0.482347	NM_015568
hsa_circ_0069127	0.04419	0.000469	-0.581508	NM_001134647
hsa_circ_0078507	0.04419	0.000469	-0.416222	NM_020823
hsa_circ_0003345	0.04419	0.000469	-0.455479	NM_020823
hsa_circ_0041392	0.04419	0.000469	-0.216717	NM_001170957
hsa_circ_0062659	0.04423	0.000471	0.422324	NM_005160
hsa_circ_0003244	0.04423	0.000471	0.344054	NM_001247996
hsa_circ_0005942	0.04443	0.000473	-0.469415	NM_015559
hsa_circ_0053151	0.04443	0.000474	-0.329821	NR_028323
hsa_circ_0032319	0.04443	0.000475	0.514797	NM_001130004
hsa_circ_0068415	0.04443	0.000475	0.789657	NM_006548
hsa_circ_0005691	0.04443	0.000475	0.89955	NM_015188
hsa_circ_0002329	0.04444	0.000476	-1.13933	NM_000899
hsa_circ_0039154	0.04444	0.000476	0.425845	NM_013258
hsa_circ_0061347	0.04455	0.000478	0.523677	NM_000484
hsa_circ_0062108	0.04456	0.00048	-0.601453	NM_015151
hsa_circ_0002083	0.04456	0.00048	-0.518224	NM_005238
hsa_circ_0017546	0.04456	0.000481	-1.06936	NM_003739
hsa_circ_0060135	0.04456	0.000481	-0.2584	NR_040722
hsa_circ_0092171	0.04456	0.000481	0.32058	NM_018196
hsa_circ_0024830	0.04456	0.000481	-0.478703	NM_005238
hsa_circ_0028822	0.04456	0.000482	-0.257959	NM_006836
hsa_circ_0078505	0.0446	0.000483	-0.423716	NM_020823
hsa_circ_0033255	0.04465	0.000484	-0.222672	NM_001376
hsa_circ_0072014	0.04469	0.000485	0.629233	NM_012334
hsa_circ_0020580	0.0447	0.000485	0.452503	NM_004092
hsa_circ_0084784	0.04487	0.000488	0.240078	NM_001001481
hsa_circ_0079929	0.04487	0.000488	-0.206756	NM_003718
hsa_circ_0020767	0.04487	0.000489	0.302522	NM_019009
hsa_circ_0053059	0.04489	0.00049	0.312972	NM_000182
hsa_circ_0058746	0.04489	0.00049	-0.25969	NM_001017915
hsa_circ_0050009	0.04489	0.00049	0.348477	NM_024656
hsa_circ_0030638	0.04494	0.000491	-0.327672	NM_144778
hsa_circ_0046338	0.04501	0.000493	-0.310384	NM_004104
hsa_circ_0015047	0.04501	0.000493	-0.467535	NM_003115
hsa_circ_0018042	0.04537	0.000498	-0.314824	NM_145698
hsa_circ_0039256	0.04537	0.000498	0.434491	NM_001031835
hsa_circ_0085039	0.04537	0.000499	0.489975	NM_006281
hsa_circ_0069379	0.04541	0.0005	0.296963	NM_203284
hsa_circ_0007663	0.04541	0.000501	0.411767	NM_006395
hsa_circ_0091999	0.04541	0.000501	-0.518226	NM_001110556
hsa_circ_0027445	0.04546	0.000502	0.827911	NM_001193460
hsa_circ_0018696	0.04555	0.000503	0.549011	NM_001042465
hsa_circ_0024968	0.0457	0.000505	-0.21979	NM_018979
hsa_circ_0075803	0.04578	0.000507	0.309078	NM_001080480
hsa_circ_0011787	0.04578	0.000507	-0.260697	NM_012090
hsa_circ_0034068	0.04581	0.000508	0.553408	NM_014608
hsa_circ_0044182	0.04582	0.00051	-0.220555
hsa_circ_0061333	0.04582	0.00051	0.465832	NM_000484
hsa_circ_0089674	0.04582	0.00051	-0.401696	NM_015456
hsa_circ_0013163	0.04589	0.000511	0.418894	NM_005665
hsa_circ_0081998	0.04596	0.000513	-0.242065	NM_015641
hsa_circ_0047182	0.04596	0.000513	-0.332349	NM_000271
hsa_circ_0017922	0.04597	0.000514	0.521103	NM_032812
hsa_circ_0087137	0.04597	0.000516	0.360694
hsa_circ_0012479	0.04597	0.000516	0.42386	NM_002525
hsa_circ_0054490	0.04597	0.000516	-0.225199	NM_001190274
hsa_circ_0024969	0.04597	0.000516	-0.198989	NM_018979
hsa_circ_0072432	0.04597	0.000516	-0.332399	NM_001178055
hsa_circ_0063636	0.04597	0.000517	0.358783	NM_001002034
hsa_circ_0064446	0.046	0.000518	-0.189658	NM_003298
hsa_circ_0051032	0.04603	0.000519	-0.402215	NM_001436
hsa_circ_0032168	0.04603	0.000519	-0.443685	NM_182914
hsa_circ_0078577	0.04608	0.00052	-0.414375	NM_000876
hsa_circ_0037473	0.04614	0.000521	-0.279076	NM_001009944
hsa_circ_0066161	0.0463	0.000523	0.36394	NM_006254
hsa_circ_0089965	0.04638	0.000525	0.518776	NM_004726
hsa_circ_0037196	0.04638	0.000525	-0.450624	NM_005632
hsa_circ_0058811	0.04653	0.000528	-1.16401	NM_001037131
hsa_circ_0058712	0.04653	0.000528	0.364454	NM_004846
hsa_circ_0009726	0.04658	0.000529	0.660735	NM_002631
hsa_circ_0051040	0.04658	0.00053	-0.450997	NM_001436
hsa_circ_0086186	0.04658	0.00053	0.428595	NM_001145355
hsa_circ_0001113	0.04689	0.000535	-0.316393	NM_152879
hsa_circ_0090670	0.04689	0.000535	-0.267262	NM_031407
hsa_circ_0063873	0.04689	0.000535	-0.226106	NM_024105
hsa_circ_0017925	0.04697	0.000537	0.547294	NM_032812
hsa_circ_0035761	0.04697	0.000537	-0.273884	NM_003922
hsa_circ_0066508	0.047	0.000538	0.219994	NM_003968
hsa_circ_0034088	0.04703	0.000539	0.432222	NM_014608
hsa_circ_0059028	0.04706	0.00054	0.453252	NM_005336
hsa_circ_0073433	0.04706	0.000541	-0.560395	NM_014899
hsa_circ_0065986	0.04711	0.000542	0.350605	NM_000688
hsa_circ_0039103	0.04711	0.000543	-0.23482	NM_006662
hsa_circ_0084870	0.04711	0.000543	0.243533	NM_001359
hsa_circ_0029403	0.04711	0.000543	0.727258	NM_144669
hsa_circ_0047178	0.04718	0.000545	-0.449711	NM_000271
hsa_circ_0044082	0.04718	0.000546	-0.3113	NR_036474
hsa_circ_0003570	0.04718	0.000547	-0.411032	NM_014661
hsa_circ_0013159	0.04718	0.000547	0.425398	NM_005665
hsa_circ_0059623	0.04718	0.000548	-0.42959	NM_020531
hsa_circ_0073438	0.04718	0.000548	-0.663991	NM_014899
hsa_circ_0043189	0.04718	0.000549	-0.242635	NM_024835
hsa_circ_0067531	0.04718	0.000549	0.319558	NM_006219
hsa_circ_0011826	0.04718	0.000549	-0.327803	NM_012090
hsa_circ_0036750	0.04718	0.00055	0.615713	NM_001199058
hsa_circ_0050019	0.04718	0.00055	0.311794	NM_024656
hsa_circ_0063923	0.04718	0.00055	0.474581	NM_012401
hsa_circ_0044853	0.04735	0.000553	0.279517	NM_004859
hsa_circ_0040646	0.04735	0.000554	-1.37978	NM_001220488
hsa_circ_0076024	0.04735	0.000555	-0.307424	NM_002224
hsa_circ_0076767	0.04735	0.000555	-0.40272	NM_012288
hsa_circ_0055531	0.04735	0.000556	-0.265218	NM_018433
hsa_circ_0024266	0.04735	0.000556	-0.279813	NM_015191
hsa_circ_0085123	0.0474	0.000557	-0.327522	NM_183419
hsa_circ_0011842	0.0474	0.000557	-0.309324	NM_012090
hsa_circ_0000784	0.0474	0.000558	-0.291961	NM_001199156
hsa_circ_0053148	0.04746	0.000559	-0.306152	NR_028323
hsa_circ_0084078	0.04746	0.00056	0.706427	NM_001142446
hsa_circ_0003103	0.04746	0.00056	-0.253342	NM_183047
hsa_circ_0073442	0.04746	0.000561	-0.714751	NM_014899
hsa_circ_0005430	0.04746	0.000561	-0.499685	NM_017749
hsa_circ_0004568	0.0475	0.000562	-1.36594	NM_152586
hsa_circ_0055526	0.0476	0.000564	-0.270578	NM_018433
hsa_circ_0001952	0.0476	0.000564	0.551755	NM_002436
hsa_circ_0065637	0.04762	0.000565	0.66541	NM_000581
hsa_circ_0089715	0.04779	0.000568	-0.263825	NM_024757
hsa_circ_0002066	0.04788	0.00057	-0.304299	NM_024535
hsa_circ_0064305	0.04788	0.000571	0.41807	NM_006395
hsa_circ_0008895	0.04788	0.000571	-0.312653	NM_016038
hsa_circ_0062967	0.04788	0.000572	0.464371	NM_003405
hsa_circ_0045925	0.04788	0.000572	-0.327993	NM_025090
hsa_circ_0072856	0.04788	0.000572	0.669886	NM_004536
hsa_circ_0017547	0.04788	0.000573	-1.12301	NM_003739
hsa_circ_0009733	0.0479	0.000573	0.468977	NM_002631
hsa_circ_0046080	0.04791	0.000575	-0.372126	NM_020761
hsa_circ_0001791	0.04791	0.000575	0.730289	NM_003816
hsa_circ_0075418	0.04791	0.000576	-0.239967	NM_018303
hsa_circ_0070211	0.04791	0.000576	-0.26338	NM_001040202
hsa_circ_0039276	0.04791	0.000576	0.317143	NM_001031835
hsa_circ_0067676	0.04793	0.000578	0.211496	NM_173653
hsa_circ_0054034	0.04793	0.000578	-0.240124	NM_003162
hsa_circ_0084156	0.04793	0.000579	0.248026	NM_032410
hsa_circ_0048666	0.04793	0.000579	0.514356	NM_005817
hsa_circ_0028029	0.04793	0.000579	-0.436153	NM_004075
hsa_circ_0008179	0.04793	0.00058	0.38182	NM_001130020
hsa_circ_0024321	0.04793	0.00058	-0.524937	NM_020886
hsa_circ_0069408	0.04803	0.000583	0.35955	NM_018290
hsa_circ_0078084	0.04803	0.000584	-0.330389	NM_007124
hsa_circ_0034905	0.04803	0.000585	-0.24641	NM_174916
hsa_circ_0038229	0.04803	0.000585	-0.228835	NM_015161
hsa_circ_0028070	0.04803	0.000586	0.423775	NM_014325
hsa_circ_0001200	0.04803	0.000586	0.343612	NM_004339
hsa_circ_0053955	0.04803	0.000586	-0.616428	NM_016441
hsa_circ_0035660	0.04803	0.000587	-0.308319	NM_003922
hsa_circ_0084599	0.04803	0.000588	0.347793	NM_004318
hsa_circ_0071768	0.04803	0.000588	0.391176	NM_001047
hsa_circ_0036183	0.04803	0.000588	0.423193	NM_001206797
hsa_circ_0006168	0.04803	0.000588	-0.442153	NM_144571
hsa_circ_0006376	0.04804	0.000589	0.211862	NM_032410
hsa_circ_0067532	0.04804	0.000589	0.325387	NM_006219
hsa_circ_0066172	0.04804	0.00059	0.472879	NM_006254
hsa_circ_0075288	0.04805	0.00059	-0.250187	NM_005520
hsa_circ_0089673	0.04805	0.000591	-0.372384	NM_015456
hsa_circ_0089249	0.04805	0.000591	-0.247647	NM_198679
hsa_circ_0072047	0.04817	0.000593	-0.27618	NM_013235
hsa_circ_0060781	0.04828	0.000595	-0.329756	NM_017895
hsa_circ_0066048	0.0483	0.000596	-0.342495	NM_007184
hsa_circ_0017787	0.0483	0.000598	-0.374269	NM_182751
hsa_circ_0041080	0.0483	0.000598	-0.186078	NM_014972
hsa_circ_0020158	0.0483	0.000598	0.379793	NR_027141
hsa_circ_0075540	0.0483	0.0006	0.844094	NM_000129
hsa_circ_0090437	0.0483	0.000601	-0.339396	NM_004651
hsa_circ_0031197	0.0483	0.000601	-0.208724	NM_032846
hsa_circ_0054621	0.0483	0.000601	0.45638	NM_001135597
hsa_circ_0052366	0.0483	0.000601	-0.362366	NM_005762
hsa_circ_0047944	0.0483	0.000602	-0.646038	NM_173630
hsa_circ_0087267	0.0483	0.000602	-0.63334	NM_001098802
hsa_circ_0018049	0.0483	0.000602	0.259522	NR_024557
hsa_circ_0046944	0.04838	0.000604	0.631239	NM_014214
hsa_circ_0072718	0.04843	0.000605	0.556881	NM_020726
hsa_circ_0081541	0.04852	0.000607	0.370739	NM_020246
hsa_circ_0044083	0.04852	0.000607	-0.288973	NR_036474
hsa_circ_0042213	0.04872	0.00061	-0.259473	NM_201274
hsa_circ_0033301	0.04877	0.000611	-0.196562	NM_001376
hsa_circ_0091393	0.04877	0.000612	0.476779	NM_001560
hsa_circ_0047171	0.04877	0.000612	-0.453049	NM_000271
hsa_circ_0005172	0.04888	0.000614	-0.318259	NM_015020
hsa_circ_0080684	0.04888	0.000615	-0.216247	NM_001099415
hsa_circ_0090739	0.04888	0.000615	-0.269078	NM_031407
hsa_circ_0059180	0.04892	0.000616	0.320203	NM_000801
hsa_circ_0036716	0.04895	0.000617	-0.265304	NM_002693
hsa_circ_0065152	0.04897	0.000618	-0.233694	NM_014159
hsa_circ_0034064	0.04897	0.000619	0.495718	NM_014608
hsa_circ_0009682	0.04897	0.00062	0.56678	NM_052960
hsa_circ_0059406	0.04897	0.00062	0.331487	NM_019095
hsa_circ_0027744	0.04897	0.00062	0.661437	NM_018351
hsa_circ_0087963	0.04897	0.000621	0.817415	NM_057159
hsa_circ_0062594	0.04897	0.000621	-0.250695	NM_001199281
hsa_circ_0072713	0.04899	0.000622	0.521319	NM_020726
hsa_circ_0055475	0.04914	0.000625	-0.26208	NM_017952
hsa_circ_0008934_M_R	0.04915	0.000626	0.392086
hsa_circ_0062650	0.04915	0.000626	0.399788	NM_005160
hsa_circ_0053949	0.04915	0.000628	-0.473956	NM_016441
hsa_circ_0089333	0.04915	0.000628	0.606359	NM_021996
hsa_circ_0009730	0.04915	0.000628	0.490633	NM_002631
hsa_circ_0047174	0.04915	0.000629	-0.449603	NM_000271
hsa_circ_0088285	0.04915	0.000629	-0.309832	NM_018249
hsa_circ_0046330	0.04915	0.000629	-0.285134	NM_004104
hsa_circ_0045724	0.04915	0.00063	-0.281134	NM_199242
hsa_circ_0007007	0.04915	0.00063	0.446821	NM_014325
hsa_circ_0011811	0.04923	0.000632	-0.242668	NM_012090
hsa_circ_0016745	0.04925	0.000633	0.883035	NM_003607
hsa_circ_0062432	0.04932	0.000635	-0.489226	NM_013313
hsa_circ_0031886	0.04932	0.000635	0.363646	NM_002863
hsa_circ_0047166	0.04932	0.000635	-0.43659	NM_000271
hsa_circ_0062966	0.04934	0.000636	0.473191	NM_003405
hsa_circ_0085124	0.04944	0.000638	-0.322719	NM_183419
hsa_circ_0073441	0.04944	0.000639	-0.713929	NM_014899
hsa_circ_0048092	0.04944	0.000642	-0.293947	NM_173481
hsa_circ_0025845	0.04944	0.000642	0.618438	NM_139241
hsa_circ_0029402	0.04944	0.000643	0.669192	NM_144669
hsa_circ_0085609	0.04944	0.000643	0.4945	NM_001247996
hsa_circ_0057177	0.04944	0.000644	0.248351	NM_003659
hsa_circ_0023876	0.04944	0.000645	-0.57871	NM_032943
hsa_circ_0082623	0.04944	0.000645	-0.254209	NM_020119
hsa_circ_0046633	0.04944	0.000645	-0.235642	NM_001193466
hsa_circ_0053998	0.04944	0.000646	-0.500712	NM_016441
hsa_circ_0082405	0.04944	0.000646	0.310309	NM_001145354
hsa_circ_0085607	0.04944	0.000646	0.383207	NM_001247996
hsa_circ_0008320	0.04944	0.000647	0.287939	NM_001198533
hsa_circ_0034675	0.04944	0.000647	-0.274053	NM_017553
hsa_circ_0011796	0.04944	0.000647	-0.248942	NM_012090
hsa_circ_0078506	0.04944	0.000647	-0.382379	NM_020823
hsa_circ_0074502	0.04944	0.000648	-0.270967	NM_014983
hsa_circ_0091399	0.04945	0.000648	0.547327	NM_001560
hsa_circ_0042690	0.04952	0.00065	0.93057	NM_001144943
hsa_circ_0039267	0.04952	0.00065	0.386607	NM_001031835
hsa_circ_0002346_M_R	0.04961	0.000652	-0.599262
hsa_circ_0089250	0.04961	0.000652	-0.320104	NM_198679
hsa_circ_0004833_M_R	0.04979	0.000656	-0.256826
hsa_circ_0064356	0.04979	0.000656	-0.274406	NM_014160
hsa_circ_0033251	0.04979	0.000657	-0.219502	NM_001376
hsa_circ_0060619	0.04982	0.000657	-0.223037	NM_183047
hsa_circ_0010338	0.04982	0.000658	-0.25068	NM_020765
hsa_circ_0074556	0.04985	0.000659	-0.243785	NM_018047
hsa_circ_0090061	0.04985	0.00066	0.40801	NM_004595
hsa_circ_0013489	0.04987	0.000661	0.331132	NM_178454
hsa_circ_0036595	0.04987	0.000661	0.336128	NM_014300
hsa_circ_0011801	0.04988	0.000662	-0.279756	NM_012090
hsa_circ_0000088	0.04988	0.000662	-0.25773	NM_198549
hsa_circ_0039104	0.04988	0.000663	-0.192029	NM_006662
hsa_circ_0010318	0.04988	0.000665	-0.198665	NM_020765
hsa_circ_0074769	0.04988	0.000666	-0.303008	NM_001037332
hsa_circ_0025051	0.04988	0.000667	-0.339377	NM_001144958
hsa_circ_0048587	0.04988	0.000667	-0.239134	NM_018074
hsa_circ_0004826	0.04988	0.000667	-0.268867	NM_007124
hsa_circ_0075735	0.04988	0.000667	-0.196102	NM_005124
hsa_circ_0062239	0.04988	0.000667	-0.338615	NM_003325
hsa_circ_0037364	0.04988	0.000668	0.653595	NM_016332
hsa_circ_0040453	0.04988	0.000669	0.414937	NR_026950
hsa_circ_0058713	0.04988	0.000669	0.341069	NM_004846
hsa_circ_0044885	0.04988	0.000669	0.48694	NM_030938
hsa_circ_0044890	0.04988	0.00067	0.74139	NM_030938
hsa_circ_0069430	0.05006	0.000673	-0.40996	NM_016531
hsa_circ_0065987	0.05006	0.000673	0.430536	NM_000688
hsa_circ_0084610	0.05006	0.000674	0.387331	NM_004318
hsa_circ_0081003	0.05014	0.000676	-0.293154	NM_000786
hsa_circ_0013162	0.05014	0.000677	0.464186	NM_005665
hsa_circ_0056251	0.05014	0.000677	-0.378909	NM_002830
hsa_circ_0034673	0.05014	0.000679	-0.302709	NM_017553
hsa_circ_0032315	0.05014	0.000679	0.547851	NM_001130004
hsa_circ_0008732_T_R	0.05014	0.00068	-1.1165
hsa_circ_0005442	0.05014	0.00068	-0.571078	NM_016441
hsa_circ_0038749	0.05014	0.000682	-0.241019	NM_001520
hsa_circ_0061925	0.05014	0.000682	-0.317661	NM_003274
hsa_circ_0041315	0.05014	0.000682	-0.199774	NM_006445
hsa_circ_0000267	0.05014	0.000683	-0.448874	NM_014661
hsa_circ_0036500	0.05014	0.000683	0.468332	NM_004390
hsa_circ_0059064	0.05014	0.000683	0.268582	NM_001008491
hsa_circ_0083085	0.05014	0.000684	-0.222988	NM_053043
hsa_circ_0020800	0.05014	0.000685	-0.371202	NM_004356
hsa_circ_0089677	0.05014	0.000685	-0.457372	NM_015456
hsa_circ_0018720	0.05014	0.000686	0.589183	NM_001042465
hsa_circ_0039078	0.05014	0.000686	-0.213868	NM_006662
hsa_circ_0017555	0.05014	0.000686	0.348167	NR_037164
hsa_circ_0061927	0.05014	0.000686	-0.270827	NM_003274
hsa_circ_0047186	0.05016	0.000687	-0.365293	NM_000271
hsa_circ_0085128	0.05016	0.000688	-0.321879	NM_183419
hsa_circ_0030633	0.05016	0.000688	0.42823	NM_020121
hsa_circ_0003744	0.05016	0.000689	0.639352	NM_001128620
hsa_circ_0064892	0.05016	0.000689	-0.196785	NM_020839
hsa_circ_0042425	0.05017	0.00069	0.467804	NM_152904
hsa_circ_0004354	0.05029	0.000692	-0.214493	NM_006750
hsa_circ_0017549	0.05033	0.000693	-1.09914	NM_003739
hsa_circ_0008103	0.05033	0.000694	-0.466627	NM_020886
hsa_circ_0070339	0.05033	0.000694	0.654718	NM_014991
hsa_circ_0018097	0.05033	0.000695	-0.292936	NM_018287
hsa_circ_0040382	0.05036	0.000696	-0.232896	NM_001030007
hsa_circ_0050235	0.05043	0.000697	-0.386863	NM_017660
hsa_circ_0080915	0.05048	0.000699	0.713267	NM_000601
hsa_circ_0033229	0.05079	0.000703	-0.203177	NM_001376
hsa_circ_0003359	0.05079	0.000704	-0.303343	NM_014577
hsa_circ_0039077	0.051	0.000707	-0.259591	NM_006662
hsa_circ_0075732	0.05106	0.000709	-0.209562	NM_005124
hsa_circ_0039260	0.05109	0.00071	0.321515	NM_001031835
hsa_circ_0077303	0.05131	0.000714	0.457684	NM_016021
hsa_circ_0091942	0.05133	0.000715	-0.416238	NM_001110556
hsa_circ_0089252	0.05133	0.000715	-0.366647	NM_198679
hsa_circ_0085598	0.05148	0.000718	0.418343	NM_001247996
hsa_circ_0023667	0.05151	0.000719	0.539533	NM_018367
hsa_circ_0005532	0.05152	0.000719	-0.37318	NM_020914
hsa_circ_0011610	0.05157	0.000721	0.378396	NM_017629
hsa_circ_0017929	0.05158	0.000721	0.560015	NM_032812
hsa_circ_0062653	0.05163	0.000723	0.376266	NM_005160
hsa_circ_0024832	0.05165	0.000724	-0.503319	NM_005238
hsa_circ_0027741	0.05165	0.000725	-0.33452	NM_003297
hsa_circ_0011797	0.05165	0.000725	-0.227508	NM_012090
hsa_circ_0013137	0.05165	0.000726	-0.661469	NR_036634
hsa_circ_0021204	0.05165	0.000727	-0.599174	NM_003390
hsa_circ_0061936	0.05165	0.000727	-0.281861	NM_003274
hsa_circ_0081463	0.05165	0.000727	-0.323398	NR_036569
hsa_circ_0074762	0.05165	0.000728	-0.279942	NM_001037332
hsa_circ_0074438	0.05169	0.000729	-0.226977	NM_018989
hsa_circ_0091562	0.05169	0.000729	-0.216712	NM_016542
hsa_circ_0010279	0.05188	0.000733	-0.263239	NM_020765
hsa_circ_0048519	0.05191	0.000734	-0.291136	NM_139355
hsa_circ_0005579	0.05209	0.000737	-0.602165	NM_016441
hsa_circ_0036499	0.05209	0.000737	0.460325	NM_004390
hsa_circ_0021571	0.0521	0.000739	0.264963	NM_001076786
hsa_circ_0075746	0.0521	0.000739	0.67748	NM_022113
hsa_circ_0023536	0.0521	0.000739	-0.318617	NM_015531
hsa_circ_0084046	0.0523	0.000743	0.710586	NM_003816
hsa_circ_0012889	0.0523	0.000744	0.464508	NM_001003679
hsa_circ_0075541	0.0523	0.000745	0.85852	NM_000129
hsa_circ_0000724	0.0523	0.000745	-0.308822	NM_017566
hsa_circ_0078517	0.0523	0.000745	-0.368344	NM_020823
hsa_circ_0081559	0.05243	0.000747	-0.308015	NM_015908
hsa_circ_0035728	0.05243	0.000748	-0.233584	NM_003922
hsa_circ_0007842	0.05243	0.000749	0.290079	NM_181471
hsa_circ_0012218	0.05243	0.000749	-0.240403	NM_025077
hsa_circ_0015208	0.05248	0.000751	-0.332274	NM_015172
hsa_circ_0057456	0.05248	0.000751	-0.859753	NM_000393
hsa_circ_0054620	0.05249	0.000752	0.431215	NM_001135597
hsa_circ_0026293	0.05259	0.000754	0.27377	NM_001174129
hsa_circ_0084611	0.05259	0.000756	0.362715	NM_032468
hsa_circ_0069413	0.05259	0.000756	0.277866	NM_018290
hsa_circ_0041393	0.05259	0.000757	-0.305978	NM_001170957
hsa_circ_0053156	0.05259	0.000757	-0.277533	NR_028323
hsa_circ_0033322	0.05259	0.000757	-0.201637	NM_001376
hsa_circ_0024437	0.05259	0.000757	-0.257319	NM_001197104
hsa_circ_0050455	0.05269	0.000759	0.445562	NM_024076
hsa_circ_0062649	0.05275	0.000761	0.363567	NM_005160
hsa_circ_0079676	0.05275	0.000762	0.487167	NM_019029
hsa_circ_0080379	0.05275	0.000762	-0.352217	NM_016038
hsa_circ_0078311	0.05276	0.000764	-0.430701	NM_182961
hsa_circ_0091994	0.05276	0.000764	-0.453905	NM_001110556
hsa_circ_0037156	0.05276	0.000766	-0.285359	NM_003502
hsa_circ_0045916	0.05276	0.000766	-0.27307	NM_004762
hsa_circ_0018137	0.05276	0.000766	-0.275698	NM_025209
hsa_circ_0002640	0.05276	0.000766	0.403957	NM_001690
hsa_circ_0024304	0.05277	0.000766	-0.852215	NM_001242607
hsa_circ_0062706	0.0529	0.000769	-1.16794	NM_001145418
hsa_circ_0009067	0.05292	0.00077	0.391442	NM_001191003
hsa_circ_0047694	0.05292	0.000771	0.369519	NM_002396
hsa_circ_0062275	0.05292	0.000772	0.36202	NM_006440
hsa_circ_0054619	0.05292	0.000772	0.466696	NM_001135597
hsa_circ_0023678	0.05292	0.000773	0.536427	NM_001128620
hsa_circ_0018103	0.05292	0.000773	-0.281443	NM_018287
hsa_circ_0063180	0.05292	0.000773	0.575051	NM_003312
hsa_circ_0030639	0.05298	0.000775	-0.2728	NM_144778
hsa_circ_0076768	0.05304	0.000777	-0.324331	NM_012288
hsa_circ_0070999	0.05304	0.000777	0.534706	NM_018717
hsa_circ_0070672	0.05304	0.000778	0.495718	NM_025144
hsa_circ_0026937	0.05314	0.00078	-0.335616	NM_173595
hsa_circ_0060780	0.05324	0.000782	-0.21262	NM_017895
hsa_circ_0015051	0.05324	0.000782	-0.403177	NM_003115
hsa_circ_0003001	0.05329	0.000784	0.217595	NM_015955
hsa_circ_0008571	0.05329	0.000785	0.481574	NM_004972
hsa_circ_0008406	0.05329	0.000787	0.377861	NM_001005743
hsa_circ_0060570	0.05329	0.000787	-0.305608	NM_022095
hsa_circ_0062434	0.05329	0.000787	-0.43997	NM_013313
hsa_circ_0070295	0.05329	0.000787	0.851542	NM_014991
hsa_circ_0033059	0.05329	0.000787	-0.322771	NM_020414
hsa_circ_0074760	0.05333	0.000789	-0.309822	NM_001037332
hsa_circ_0029159	0.05333	0.000789	-0.376792	NM_003959
hsa_circ_0026161	0.05333	0.00079	-0.596394	NM_006337
hsa_circ_0028953	0.05333	0.00079	0.466623	NM_006549
hsa_circ_0051099	0.05339	0.000792	0.378268	NM_138392
hsa_circ_0042947	0.05343	0.000793	0.367005	NM_018428
hsa_circ_0047418	0.05355	0.000796	-0.21918	NM_012319
hsa_circ_0011877	0.05355	0.000796	0.268554	NM_006367
hsa_circ_0063896	0.05359	0.000797	-0.407743	NM_032019
hsa_circ_0040897	0.05361	0.000798	-0.539855	NM_000512
hsa_circ_0082666	0.05372	0.0008	-0.320218	NM_022740
hsa_circ_0032128	0.05373	0.000801	-0.402529	NM_006255
hsa_circ_0020805	0.05373	0.000802	-0.347327	NM_004356
hsa_circ_0007831	0.05385	0.000805	-0.311393	NM_001033561
hsa_circ_0077300	0.05385	0.000805	0.607853	NM_016021
hsa_circ_0016526	0.05388	0.000806	0.76452	NM_021958
hsa_circ_0031168	0.05388	0.000806	-0.292302	NM_007192
hsa_circ_0061515	0.05389	0.000808	0.526954	NM_005534
hsa_circ_0027758	0.05389	0.000808	1.2572	NM_018351
hsa_circ_0058287	0.05389	0.000808	-0.275563	NM_001105537
hsa_circ_0005734	0.05391	0.000809	-0.385776	NM_014661
hsa_circ_0073673	0.05391	0.00081	0.262716	NM_005509
hsa_circ_0085127	0.05391	0.00081	-0.309064	NM_183419
hsa_circ_0005322	0.05391	0.000811	1.36778	NM_003607
hsa_circ_0082040	0.05391	0.000812	0.642731	NM_024913
hsa_circ_0007556	0.05391	0.000813	0.448264	NM_000484
hsa_circ_0029915	0.05391	0.000813	0.358981	NM_023037
hsa_circ_0030218	0.05398	0.000815	0.22734	NM_001984
hsa_circ_0090439	0.05405	0.000817	-0.306565	NM_004651
hsa_circ_0025843	0.05405	0.000817	0.533853	NM_139241
hsa_circ_0027834	0.05405	0.000817	0.379199	NM_181861
hsa_circ_0003363	0.05409	0.000819	-0.340692	NM_004380
hsa_circ_0041603	0.05409	0.000819	0.336382	NM_002663
hsa_circ_0056395	0.05413	0.00082	-0.228422	NM_001145928
hsa_circ_0039253	0.05429	0.000823	0.381528	NM_001031835
hsa_circ_0092297	0.05433	0.000825	-0.314979	NR_033230
hsa_circ_0062661	0.0544	0.000827	0.369616	NM_005160
hsa_circ_0092175	0.0544	0.000827	0.216086	NM_018196
hsa_circ_0024024	0.0544	0.000828	-0.362041	NM_004268
hsa_circ_0003941	0.05442	0.000828	-0.346863	NR_027856
hsa_circ_0011495	0.05452	0.000831	-0.609328	NM_052896
hsa_circ_0085340	0.05454	0.000831	1.09181	NM_198123
hsa_circ_0044877	0.05461	0.000833	0.462643	NM_030938
hsa_circ_0074555	0.05462	0.000834	-0.239794	NM_018047
hsa_circ_0025945	0.05462	0.000835	0.480782	NM_001204803
hsa_circ_0046139	0.05468	0.000836	0.813214	NR_038080
hsa_circ_0010354	0.05468	0.000837	-0.191603	NM_020765
hsa_circ_0073401	0.05468	0.000837	0.52848	NM_024717
hsa_circ_0074775	0.05469	0.000838	-0.314138	NM_001037332
hsa_circ_0073948	0.05475	0.00084	-0.353003	NM_015288
hsa_circ_0056272	0.05475	0.000841	-1.03424	NM_020909
hsa_circ_0008189	0.05475	0.000841	-0.249889	NM_020193
hsa_circ_0020801	0.05475	0.000842	-0.328942	NM_004356
hsa_circ_0027765	0.05475	0.000843	0.493627	NM_018351
hsa_circ_0005886	0.05475	0.000844	0.430425	NM_005665
hsa_circ_0013488	0.05475	0.000845	0.381048	NM_178454
hsa_circ_0035280	0.05475	0.000846	0.552258	NM_001174116
hsa_circ_0055982	0.05475	0.000846	0.642238	NM_001193485
hsa_circ_0080691	0.05475	0.000846	-0.230539	NM_001099415
hsa_circ_0055793	0.05475	0.000846	-0.323035	NM_001134224
hsa_circ_0056255	0.05475	0.000847	-0.304196	NM_002830
hsa_circ_0010285	0.05484	0.000849	-0.224982	NM_020765
hsa_circ_0079267	0.0549	0.00085	0.32774	NM_001101
hsa_circ_0081246	0.0549	0.000851	-0.194857	NM_001244580
hsa_circ_0035684	0.05497	0.000852	-0.247184	NM_003922
hsa_circ_0091209	0.05504	0.000854	0.443192	NM_007309
hsa_circ_0061336	0.05505	0.000855	0.452266	NM_000484
hsa_circ_0084138	0.05505	0.000855	0.238233	NM_001160223
hsa_circ_0013135	0.05516	0.000858	-0.75356	NR_036634
hsa_circ_0073079	0.05516	0.000859	0.354801	NM_018268
hsa_circ_0064309	0.05516	0.000859	0.432389	NM_006395
hsa_circ_0062111	0.05532	0.000863	-0.386743	NM_015151
hsa_circ_0014449	0.05532	0.000863	0.566612	NM_006556
hsa_circ_0066786	0.05537	0.000864	-0.59357	NM_001134438
hsa_circ_0090708	0.05548	0.000866	-0.253916	NM_031407
hsa_circ_0011800	0.05565	0.00087	-0.283688	NM_012090
hsa_circ_0057047	0.05565	0.00087	-0.356556	NM_025000
hsa_circ_0076032	0.05574	0.000872	-0.199235	NM_181336
hsa_circ_0067595	0.05576	0.000874	-0.46638	NM_001178138
hsa_circ_0089973	0.05576	0.000874	0.559479	NM_004726
hsa_circ_0069139	0.05576	0.000875	-0.741992	NM_001134647
hsa_circ_0001156	0.05576	0.000875	-0.346193	NM_015568
hsa_circ_0035790	0.05592	0.000879	-0.285605	NM_003922
hsa_circ_0020402	0.05592	0.00088	0.982461	NM_001380
hsa_circ_0024499	0.05592	0.00088	-0.277726	NM_004397
hsa_circ_0085048	0.05592	0.000881	0.464217	NM_006281
hsa_circ_0091995	0.05592	0.000881	-0.230909	NM_001110556
hsa_circ_0053230	0.05592	0.000882	-0.303458	NM_001521
hsa_circ_0090735	0.05614	0.000886	-0.229075	NM_031407
hsa_circ_0054596	0.05614	0.000887	0.384842	NM_020532
hsa_circ_0002121	0.05614	0.000887	-0.39328	NM_000436
hsa_circ_0002653	0.05614	0.000888	-0.219657	NM_001170629
hsa_circ_0032172	0.05614	0.000889	-0.418288	NM_182914
hsa_circ_0088180	0.05614	0.000889	-0.35945	NM_030767
hsa_circ_0087991	0.05614	0.00089	0.234527	NM_001080398
hsa_circ_0081828	0.05614	0.000891	-0.314906	NM_182691
hsa_circ_0008063	0.05614	0.000892	0.252145	NM_194458
hsa_circ_0055143	0.05614	0.000892	0.579955	NM_017567
hsa_circ_0060051	0.05614	0.000893	-0.252806	NM_181468
hsa_circ_0086266	0.05614	0.000893	0.535556	NM_004972
hsa_circ_0037669	0.05614	0.000893	-0.2174	NM_004380
hsa_circ_0062287	0.05614	0.000894	0.373919	NM_152906
hsa_circ_0084351	0.05614	0.000896	-0.205722	NM_006904
hsa_circ_0040569	0.05614	0.000896	-0.343938	NM_016373
hsa_circ_0033228	0.05614	0.000897	-0.211352	NM_001376
hsa_circ_0066788	0.05614	0.000897	-0.598816	NM_001134438
hsa_circ_0003795	0.05614	0.000898	-0.295346	NM_005778
hsa_circ_0011848	0.05614	0.000898	-0.275692	NM_012090
hsa_circ_0033144	0.05614	0.000898	-0.435316	NM_138576
hsa_circ_0043440	0.05615	0.0009	-0.189819	NM_004774
hsa_circ_0080815	0.05615	0.0009	-0.22825	NM_012230
hsa_circ_0087145	0.05615	0.0009	0.889262	NM_003558
hsa_circ_0003205	0.05616	0.000901	0.463425	NM_001903
hsa_circ_0017545	0.05629	0.000904	-1.0745	NM_003739
hsa_circ_0077803	0.05629	0.000905	0.283477	NM_001002030
hsa_circ_0048445	0.05632	0.000906	-0.313418	NM_198969
hsa_circ_0042674	0.05632	0.000906	-0.223883	NM_003170
hsa_circ_0056016	0.05641	0.000908	0.608173
hsa_circ_0075722	0.05646	0.00091	-0.182837	NM_005124
hsa_circ_0069464	0.05648	0.000911	-0.196974	NM_001204747
hsa_circ_0004479	0.05653	0.000913	0.300475	NM_139015
hsa_circ_0074045	0.05653	0.000913	0.54185	NM_000358
hsa_circ_0048665	0.05654	0.000915	0.366516	NM_005817
hsa_circ_0034827	0.05654	0.000915	0.381892	NM_003825
hsa_circ_0063970	0.05654	0.000915	-0.205806	NM_002972
hsa_circ_0013167	0.05654	0.000916	0.399378	NM_005665
hsa_circ_0028834	0.05659	0.000917	-0.225518	NM_006836
hsa_circ_0081512	0.05661	0.000919	-0.248998	NM_022574
hsa_circ_0053061	0.05661	0.000919	0.324138	NM_000182
hsa_circ_0061344	0.05663	0.00092	0.480447	NM_000484
hsa_circ_0016219	0.05663	0.000921	-0.235611	NM_173854
hsa_circ_0003140	0.05663	0.000921	0.852483	NM_152594
hsa_circ_0030642	0.05663	0.000922	-0.226458	NM_144778
hsa_circ_0001256	0.05663	0.000923	-0.771795	NM_001159286
hsa_circ_0009041	0.05663	0.000924	0.351431	NM_001247996
hsa_circ_0058756	0.05663	0.000924	-0.304822	NM_001017915
hsa_circ_0027988	0.05663	0.000924	-0.266502	NM_001251904
hsa_circ_0046075	0.05672	0.000928	-0.309217	NM_020761
hsa_circ_0038623	0.05672	0.000928	-0.459952	NM_024675
hsa_circ_0074768	0.05672	0.000929	-0.291851	NM_001037332
hsa_circ_0043363	0.05672	0.00093	-0.269717	NM_005937
hsa_circ_0037709	0.05672	0.00093	-0.279051	NM_024535
hsa_circ_0070076	0.05672	0.00093	-0.384906	NM_144571
hsa_circ_0084601	0.05672	0.000931	0.424233	NM_004318
hsa_circ_0032318	0.05672	0.000931	0.528973	NM_001130004
hsa_circ_0012706	0.05672	0.000931	-0.267495	NM_015306
hsa_circ_0011822	0.05682	0.000934	-0.309993	NM_012090
hsa_circ_0034086	0.05695	0.000936	0.576182	NM_014608
hsa_circ_0082035	0.05697	0.000938	0.793187	NM_024913
hsa_circ_0017557	0.05697	0.000938	0.319032	NR_037164
hsa_circ_0061514	0.05703	0.000939	0.410302	NM_005534
hsa_circ_0072430	0.0571	0.000941	-0.336362	NM_001178055
hsa_circ_0011027	0.05716	0.000943	-0.199386	NM_018066
hsa_circ_0090709	0.05716	0.000944	-0.234477	NM_031407
hsa_circ_0084275	0.05717	0.000944	-0.253566	NM_006904
hsa_circ_0049761	0.05719	0.000945	-0.399778	NM_006145
hsa_circ_0076560	0.0572	0.000946	-0.242098	NM_020750
hsa_circ_0033253	0.0572	0.000947	-0.180034	NM_001376
hsa_circ_0078480	0.05721	0.000948	-0.391313	NM_020823
hsa_circ_0079336	0.05727	0.000949	-0.280527	NM_032172
hsa_circ_0002226	0.05728	0.00095	0.345064	NM_000126
hsa_circ_0085121	0.0573	0.000951	-0.317273	NM_183419
hsa_circ_0028069	0.05739	0.000953	0.426948	NM_014325
hsa_circ_0019591	0.0574	0.000954	-0.239406	NM_022039
hsa_circ_0079579	0.05755	0.000957	0.584114	NM_006547
hsa_circ_0037858	0.05775	0.000962	-0.298384	NM_004862
hsa_circ_0033226	0.05775	0.000962	-0.198223	NM_001376
hsa_circ_0081547	0.05786	0.000964	-0.213285	NM_015908
hsa_circ_0017550	0.05792	0.000966	-1.07365	NM_003739
hsa_circ_0011844	0.05792	0.000967	-0.273622	NM_012090
hsa_circ_0023938	0.05792	0.000968	0.27764	NM_007166
hsa_circ_0069988	0.05792	0.000968	0.361906	NM_001144978
hsa_circ_0041597	0.05792	0.000969	0.395549	NM_002798
hsa_circ_0074548	0.05797	0.00097	0.780539	NM_001543
hsa_circ_0043870	0.05798	0.000972	-0.270563	NM_016437
hsa_circ_0037159	0.05798	0.000972	-0.297765	NM_003502
hsa_circ_0084035	0.05798	0.000972	0.607523	NM_003816
hsa_circ_0054925	0.05798	0.000973	-0.232079	NM_015910
hsa_circ_0044854	0.05804	0.000975	0.280279	NM_004859
hsa_circ_0048751	0.05804	0.000976	-0.229607	NM_014649
hsa_circ_0073081	0.05804	0.000976	0.353083	NM_018268
hsa_circ_0082938	0.05804	0.000977	0.573651	NM_003078
hsa_circ_0010929	0.05804	0.000977	0.360357	NM_014313
hsa_circ_0057721	0.05804	0.000978	-0.300374	NM_001207067
hsa_circ_0088805	0.05805	0.000979	-0.303592	NM_002540
hsa_circ_0080548	0.05809	0.00098	0.323473	NM_181471
hsa_circ_0014820	0.05809	0.000981	0.453001	NM_198236
hsa_circ_0057174	0.05809	0.000981	0.301669	NM_003659
hsa_circ_0001838	0.05821	0.000984	0.537904	NM_004972
hsa_circ_0026724	0.05825	0.000986	0.248711	NM_016057
hsa_circ_0044883	0.05825	0.000986	0.582429	NM_030938
hsa_circ_0057870	0.0584	0.00099	-0.178773	NM_177538
hsa_circ_0089255	0.0584	0.000991	-0.315767	NM_198679
hsa_circ_0014207	0.0584	0.000991	0.476618	NM_005620
hsa_circ_0045347	0.0584	0.000992	-0.835111	NM_003835
hsa_circ_0060616	0.0584	0.000992	-0.352646	NM_183047
hsa_circ_0084806	0.0584	0.000993	0.37139	NM_001444
hsa_circ_0050033	0.0584	0.000993	0.241815	NM_001080421
hsa_circ_0019579	0.0584	0.000994	0.501263	NM_015448
hsa_circ_0073773	0.05852	0.000997	-0.250619	NM_001046
hsa_circ_0069977	0.05852	0.000997	0.292025	NM_001144978
hsa_circ_0090639	0.05852	0.000998	-0.54789	NM_006306
hsa_circ_0026131	0.05852	0.000998	0.610906	NM_006009
hsa_circ_0079677	0.05852	0.000999	0.534862	NM_019029
hsa_circ_0067847	0.05853	0.001	-0.21898	NM_002268
hsa_circ_0021967	0.0586	0.001	-0.313829	NM_003682
hsa_circ_0035719	0.0586	0.001	-0.220537	NM_003922
hsa_circ_0087221	0.0586	0.001	-0.304085	NM_152420
hsa_circ_0075718	0.0586	0.001	-0.187777	NM_005124
hsa_circ_0010297	0.0586	0.001	-0.248047	NM_020765
hsa_circ_0089709	0.0586	0.00101	-0.312431	NM_024757
hsa_circ_0029399	0.05862	0.00101	0.675851	NM_144669
hsa_circ_0044855	0.05862	0.00101	0.260992	NM_004859
hsa_circ_0006105	0.05867	0.00101	0.304955	NR_024058
hsa_circ_0013144	0.05867	0.00101	-0.688869	NR_036634
hsa_circ_0085570	0.05867	0.00101	0.345549	NM_001247996
hsa_circ_0040803	0.05875	0.00101	-0.568854	NM_003486
hsa_circ_0027836	0.05875	0.00101	0.407815	NM_181861
hsa_circ_0041289	0.05875	0.00101	-0.20734	NM_006445
hsa_circ_0074767	0.05883	0.00101	-0.283937	NM_001037332
hsa_circ_0037666	0.05884	0.00102	-0.180306	NM_004380
hsa_circ_0008857	0.05892	0.00102	0.229875	NM_007348
hsa_circ_0058785	0.05893	0.00102	-0.521225	NM_005737
hsa_circ_0020265	0.05896	0.00102	-0.401013	NM_001195608
hsa_circ_0047147	0.05896	0.00102	-0.344252	NM_032933
hsa_circ_0046034	0.05901	0.00102	-0.377474	NM_020914
hsa_circ_0006121	0.05901	0.00102	0.371448	NM_004846
hsa_circ_0064164	0.05901	0.00102	0.465009	NM_003656
hsa_circ_0023545	0.05908	0.00103	-0.228397	NM_015531
hsa_circ_0059626	0.05908	0.00103	-0.416494	NM_020531
hsa_circ_0078118	0.0592	0.00103	-0.287047	NM_007124
hsa_circ_0056779	0.05925	0.00103	0.404735	NM_003628
hsa_circ_0073395	0.05928	0.00103	0.500872	NM_024717
hsa_circ_0061549	0.05928	0.00103	-0.318943	NM_017613
hsa_circ_0047951	0.05942	0.00104	-0.414189	NM_173630
hsa_circ_0054548	0.05958	0.00104	-0.264595	NM_014614
hsa_circ_0017924	0.05977	0.00104	0.539546	NM_032812
hsa_circ_0062654	0.05977	0.00104	0.361338	NM_005160
hsa_circ_0001510	0.05977	0.00105	0.759085	NM_004385
hsa_circ_0005638	0.05977	0.00105	-0.275185	NM_015020
hsa_circ_0011594	0.05977	0.00105	0.370809	NM_017629
hsa_circ_0073122	0.05977	0.00105	-0.419479	NM_152405
hsa_circ_0088116	0.0598	0.00105	0.398911	NM_015258
hsa_circ_0031843	0.05988	0.00105	-0.313088	NM_024884
hsa_circ_0073758	0.05989	0.00105	-0.227531	NM_001046
hsa_circ_0047630	0.05989	0.00105	0.276092	NM_017653
hsa_circ_0089178	0.05989	0.00105	-0.187781	NM_005085
hsa_circ_0085046	0.05989	0.00105	0.46409	NM_006281
hsa_circ_0032314	0.05989	0.00105	0.579013	NM_001130004
hsa_circ_0047175	0.05991	0.00105	-0.383949	NM_000271
hsa_circ_0077055	0.05993	0.00105	0.859968	NM_004370
hsa_circ_0050043	0.05997	0.00106	-0.460704	NM_001161357
hsa_circ_0085701	0.05997	0.00106	-0.270406	NM_031466
hsa_circ_0046037	0.05997	0.00106	-0.384665	NM_020914
hsa_circ_0042490	0.06012	0.00106	0.364298	NM_015626
hsa_circ_0062284	0.06012	0.00106	0.300582	NM_152906
hsa_circ_0075766	0.06012	0.00106	0.516472	NM_001105568
hsa_circ_0032323	0.06012	0.00106	0.560273	NM_001130004
hsa_circ_0049987	0.06012	0.00106	0.379348	NM_004335
hsa_circ_0043357	0.06017	0.00107	-0.33112	NM_005937
hsa_circ_0018496	0.06022	0.00107	0.734538	NM_022129
hsa_circ_0070388	0.06022	0.00107	0.335842	NM_020803
hsa_circ_0027681	0.06025	0.00107	0.635577	NM_152588
hsa_circ_0008918	0.06027	0.00107	-0.317277	NM_004397
hsa_circ_0021088	0.06027	0.00107	-0.59128	NM_030906
hsa_circ_0004756	0.06027	0.00107	0.377431	NM_006549
hsa_circ_0026954	0.06027	0.00107	-0.412319	NM_173595
hsa_circ_0010930	0.06027	0.00107	0.372975	NM_014313
hsa_circ_0019578	0.06027	0.00107	0.463123	NM_015448
hsa_circ_0080450	0.06039	0.00108	-0.202518	NM_172020
hsa_circ_0049859	0.06039	0.00108	0.43995	NM_003290
hsa_circ_0008095	0.06039	0.00108	0.272055	NM_005614
hsa_circ_0056258	0.06039	0.00108	-0.501077	NM_002830
hsa_circ_0087329	0.06039	0.00108	-0.69448	NM_005077
hsa_circ_0056390	0.06039	0.00108	-0.242729	NM_001145928
hsa_circ_0061524	0.06039	0.00108	0.568831	NM_005534
hsa_circ_0005350	0.06039	0.00108	0.484655	NM_004998
hsa_circ_0042763	0.06039	0.00108	0.169689	NM_020791
hsa_circ_0075565	0.06039	0.00108	0.202789	NM_003144
hsa_circ_0031890	0.06039	0.00108	0.35616	NM_002863
hsa_circ_0070998	0.06039	0.00108	0.431846	NM_001204366
hsa_circ_0089380	0.06039	0.00108	0.342025	NM_001134398
hsa_circ_0075749	0.06041	0.00109	0.506649	NM_001105568
hsa_circ_0064533	0.06047	0.00109	-0.251045	NM_015150
hsa_circ_0069632	0.06047	0.00109	-0.397852	NM_138335
hsa_circ_0053972	0.06047	0.00109	-0.55948	NM_016441
hsa_circ_0061928	0.06049	0.00109	-0.237678	NM_003274
hsa_circ_0063979	0.06049	0.00109	-0.348259	NM_002972
hsa_circ_0005769	0.0606	0.00109	0.491184	NM_001145355
hsa_circ_0040931	0.0606	0.00109	-0.237756	NM_013275
hsa_circ_0091402	0.0606	0.00109	0.459398	NM_001560
hsa_circ_0026207	0.0606	0.00109	-0.229858	NM_003076
hsa_circ_0013174	0.0606	0.0011	0.425125	NM_005665
hsa_circ_0027731	0.06065	0.0011	-0.352631	NM_020698
hsa_circ_0058672	0.06065	0.0011	-0.194742	NM_005381
hsa_circ_0041515	0.06065	0.0011	-0.228424	NM_015113
hsa_circ_0091436	0.06065	0.0011	0.386279	NM_002294
hsa_circ_0075988	0.06065	0.0011	-0.275397	NM_002224
hsa_circ_0043360	0.06065	0.0011	-0.300507	NM_005937
hsa_circ_0006988	0.06065	0.0011	0.37227	NM_174902
hsa_circ_0088340	0.06069	0.0011	0.355042	NM_001127663
hsa_circ_0003666	0.06069	0.0011	-0.199475	NM_020732
hsa_circ_0028945	0.06069	0.0011	0.390155	NM_002560
hsa_circ_0062099	0.06069	0.0011	-0.345837	NM_006031
hsa_circ_0040570	0.06069	0.00111	-0.376696	NM_016373
hsa_circ_0071592	0.06069	0.00111	-0.27887	NM_005245
hsa_circ_0063963	0.0607	0.00111	-0.341549	NM_002972
hsa_circ_0012872	0.06081	0.00111	-0.328658	NM_002227
hsa_circ_0075999	0.06083	0.00111	-0.248569	NM_002224
hsa_circ_0064716	0.06083	0.00111	0.42437	NM_000404
hsa_circ_0026941	0.06083	0.00111	-0.235827	NM_173595
hsa_circ_0011781	0.06085	0.00111	-0.279897	NM_012090
hsa_circ_0035283	0.06085	0.00111	0.712812	NM_001174116
hsa_circ_0081999	0.06086	0.00111	-0.324941	NM_015641
hsa_circ_0085569	0.06086	0.00112	0.374565	NM_001247996
hsa_circ_0059779	0.06086	0.00112	-0.225	NM_015338
hsa_circ_0079586	0.0609	0.00112	0.869225	NM_006547
hsa_circ_0039084	0.0609	0.00112	-0.307993	NM_006662
hsa_circ_0005013	0.06102	0.00112	0.401886	NM_001197293
hsa_circ_0079094	0.06106	0.00112	-0.323505	NM_017781
hsa_circ_0040999	0.06118	0.00113	-0.718392	NM_000135
hsa_circ_0003360	0.06118	0.00113	-0.235456	NM_017822
hsa_circ_0035677	0.06126	0.00113	-0.233388	NM_003922
hsa_circ_0013143	0.06152	0.00113	-0.61834	NR_036634
hsa_circ_0011607	0.06156	0.00114	0.263322	NM_017629
hsa_circ_0069552	0.06156	0.00114	0.93577	NM_001098634
hsa_circ_0003836	0.06156	0.00114	0.519511	NM_020121
hsa_circ_0011832	0.06158	0.00114	-0.313932	NM_012090
hsa_circ_0062715	0.06158	0.00114	0.384954	NM_172002
hsa_circ_0047181	0.06158	0.00114	-0.426599	NM_000271
hsa_circ_0015932	0.0617	0.00114	-0.542692	NM_018085
hsa_circ_0081826	0.0617	0.00114	-0.24278	NM_182692
hsa_circ_0066831	0.06177	0.00114	0.413191	NM_001690
hsa_circ_0082675	0.06181	0.00115	-0.375838	NM_022740
hsa_circ_0000342	0.06181	0.00115	0.502642	NM_002576
hsa_circ_0071329	0.06181	0.00115	0.84083	NM_018342
hsa_circ_0037074	0.06181	0.00115	0.358093	NM_024652
hsa_circ_0061518	0.06181	0.00115	0.546217	NM_005534
hsa_circ_0036978	0.06204	0.00116	-0.339212	NM_001271
hsa_circ_0090787	0.06204	0.00116	-0.2363	NM_031407
hsa_circ_0026206	0.06204	0.00116	-0.274565	NM_003076
hsa_circ_0015983	0.06204	0.00116	-0.33551	NM_002481
hsa_circ_0051104	0.06204	0.00116	0.342612	NM_138392
hsa_circ_0061828	0.06204	0.00116	0.800808	NM_001001570
hsa_circ_0009042	0.06204	0.00116	0.391771	NM_006395
hsa_circ_0058798	0.06204	0.00116	-0.893805	NM_001037131
hsa_circ_0028954	0.06208	0.00116	0.344167	NM_006549
hsa_circ_0007328	0.06209	0.00116	-0.41479	NM_032482
hsa_circ_0064301	0.06209	0.00116	0.381009	NM_006395
hsa_circ_0070199	0.06209	0.00116	0.358253	NM_198892
hsa_circ_0027732	0.06209	0.00116	-1.1357	NM_020698
hsa_circ_0053494	0.06229	0.00117	-0.238635	NM_016252
hsa_circ_0031889	0.06229	0.00117	0.26704	NM_002863
hsa_circ_0011463	0.06229	0.00117	0.27305	NR_037591
hsa_circ_0046627	0.06229	0.00117	-0.246638	NM_001193466
hsa_circ_0083196	0.06233	0.00117	-0.189191	NM_020728
hsa_circ_0015603	0.06239	0.00117	-0.577458	NM_005562
hsa_circ_0012891	0.06239	0.00117	0.411967	NM_017526
hsa_circ_0082630	0.06239	0.00117	-0.284751	NM_020119
hsa_circ_0029465	0.06254	0.00118	-0.245294	NM_015409
hsa_circ_0073024	0.06254	0.00118	-0.488015	NM_015566
hsa_circ_0039285	0.06254	0.00118	0.298511	NM_001031835
hsa_circ_0059266	0.06254	0.00118	-0.32296	NM_001174090
hsa_circ_0020176	0.06254	0.00118	0.417365	NM_006793
hsa_circ_0009725	0.06254	0.00118	0.555017	NM_002631
hsa_circ_0024457	0.06254	0.00118	-0.294385	NM_001197104
hsa_circ_0039265	0.06254	0.00118	0.286052	NM_001031835
hsa_circ_0000936	0.06254	0.00118	0.254241	NM_138392
hsa_circ_0065004	0.06254	0.00118	0.601215	NM_001204831
hsa_circ_0003268	0.06254	0.00118	0.357055	NM_000110
hsa_circ_0062433	0.06256	0.00119	-0.459951	NM_013313
hsa_circ_0080900	0.06261	0.00119	0.875038	NM_006379
hsa_circ_0074758	0.06261	0.00119	-0.349493	NM_001037332
hsa_circ_0082031	0.06261	0.00119	0.692826	NM_024913
hsa_circ_0005359	0.06261	0.00119	0.665139	NM_005318
hsa_circ_0062163	0.06279	0.00119	0.765226	NM_031413
hsa_circ_0059066	0.0629	0.0012	0.2798	NM_001008491
hsa_circ_0044882	0.06292	0.0012	0.474122	NM_030938
hsa_circ_0073242	0.06292	0.0012	0.739287	NM_004385
hsa_circ_0027905	0.06292	0.0012	-0.373342	NM_024312
hsa_circ_0039101	0.06295	0.0012	-0.189891	NM_006662
hsa_circ_0005915	0.06299	0.0012	-0.225535
hsa_circ_0023676	0.06299	0.0012	0.488982	NM_001128620
hsa_circ_0067597	0.06299	0.0012	-0.428205	NR_033289
hsa_circ_0053959	0.06299	0.0012	-0.55442	NM_016441
hsa_circ_0023670	0.06299	0.00121	0.515359	NM_018367
hsa_circ_0091157	0.06299	0.00121	0.34011	NM_000291
hsa_circ_0092168	0.06299	0.00121	0.247964	NM_018196
hsa_circ_0022603	0.06299	0.00121	0.474586	NM_201428
hsa_circ_0020577	0.06299	0.00121	0.269627	NM_004092
hsa_circ_0002348	0.06299	0.00121	-0.545695	NM_016441
hsa_circ_0053381	0.06299	0.00121	1.00247	NR_045602
hsa_circ_0010650	0.06299	0.00121	-0.748728	NM_005529
hsa_circ_0047955	0.06299	0.00121	0.874587	NM_001914
hsa_circ_0090705	0.06299	0.00121	-0.223336	NM_031407
hsa_circ_0000295	0.06302	0.00121	-0.204168	NM_001127457
hsa_circ_0078099	0.06304	0.00121	-0.2703	NM_007124
hsa_circ_0002104	0.06304	0.00121	-0.305282	NM_012090
hsa_circ_0028365	0.06304	0.00122	-0.231593	NM_001109662
hsa_circ_0086304	0.06304	0.00122	-0.235557	NM_152896
hsa_circ_0043983	0.06304	0.00122	-0.216291	NM_004941
hsa_circ_0037675	0.06307	0.00122	-0.236293	NM_004380
hsa_circ_0039274	0.06307	0.00122	0.342248	NM_001031835
hsa_circ_0029407	0.06309	0.00122	0.757214	NM_144669
hsa_circ_0038503	0.06314	0.00122	-0.331368	NM_018119
hsa_circ_0001006	0.06314	0.00122	0.361281	NM_020532
hsa_circ_0000783	0.06315	0.00122	-0.363022	NM_030802
hsa_circ_0066435	0.06323	0.00122	-0.237469	NM_000333
hsa_circ_0024271	0.06323	0.00123	-0.241905	NM_002716
hsa_circ_0008448	0.06327	0.00123	-0.273645	NM_018318
hsa_circ_0024451	0.06342	0.00123	-0.339945	NM_001197104
hsa_circ_0024025	0.06342	0.00123	-0.338056	NM_004268
hsa_circ_0043356	0.06342	0.00123	-0.310635	NM_005937
hsa_circ_0014895	0.06342	0.00123	0.245475	NM_001098398
hsa_circ_0044377	0.06347	0.00123	-0.37353	NM_023079
hsa_circ_0000655	0.06347	0.00124	-0.305441	NM_001271
hsa_circ_0017844	0.06347	0.00124	-0.248792	NM_024948
hsa_circ_0078492	0.06347	0.00124	-0.370542	NM_020823
hsa_circ_0072208	0.06347	0.00124	-0.336487	NM_023073
hsa_circ_0011919	0.0636	0.00124	-0.968992	NM_001905
hsa_circ_0035565	0.0636	0.00124	0.337003	NM_001136015
hsa_circ_0036195	0.0636	0.00124	0.38996	NM_001206796
hsa_circ_0069078	0.06369	0.00124	-0.79179	NM_001099433
hsa_circ_0080343	0.0638	0.00125	-0.251978	NR_024548
hsa_circ_0065225	0.06388	0.00125	-0.250334	NM_012235
hsa_circ_0061540	0.0639	0.00125	-0.323684	NM_138927
hsa_circ_0024902	0.06392	0.00125	-0.264322	NM_015261
hsa_circ_0024422	0.06392	0.00125	-0.325087	NR_026691
hsa_circ_0047167	0.06392	0.00125	-0.452055	NM_000271
hsa_circ_0077184	0.06407	0.00126	0.167931	NM_015525
hsa_circ_0018718	0.06416	0.00126	0.502409	NM_001042465
hsa_circ_0065205	0.06416	0.00126	-0.1764	NM_012235
hsa_circ_0035056	0.06416	0.00126	-0.251285	NM_016396
hsa_circ_0046945	0.06416	0.00126	0.594658	NM_014214
hsa_circ_0032164	0.06416	0.00126	-0.383514	NM_182914
hsa_circ_0087825	0.06417	0.00126	0.523794	NM_080546
hsa_circ_0046212	0.06417	0.00126	0.247364	NM_001040025
hsa_circ_0034550	0.06419	0.00126	-1.05807	NM_007223
hsa_circ_0023675	0.06419	0.00127	0.480936	NM_001128620
hsa_circ_0038948	0.06419	0.00127	0.364816	NM_017458
hsa_circ_0083440	0.06419	0.00127	-1.22035	NM_001001924
hsa_circ_0065556	0.06419	0.00127	-0.189312	NM_017730
hsa_circ_0071675	0.06419	0.00127	-0.31864	NR_027633
hsa_circ_0037056	0.06419	0.00127	0.21491	NM_001171894
hsa_circ_0045556	0.06419	0.00127	0.462171	NM_174892
hsa_circ_0072990	0.06419	0.00127	-0.411982	NM_032175
hsa_circ_0012482	0.06419	0.00127	0.252955	NM_002525
hsa_circ_0032159	0.06419	0.00127	-0.396116	NM_182914
hsa_circ_0070301	0.06419	0.00128	0.617182	NM_014991
hsa_circ_0060136	0.06419	0.00128	-0.209336	NR_040722
hsa_circ_0007137	0.06419	0.00128	-0.23113	NM_006874
hsa_circ_0059627	0.06419	0.00128	-0.429494	NM_020531
hsa_circ_0042497	0.06419	0.00128	0.417619	NM_015626
hsa_circ_0037160	0.06419	0.00128	-0.349785	NM_003502
hsa_circ_0069774	0.06419	0.00128	0.269318	NM_018475
hsa_circ_0046630	0.06419	0.00128	-0.409381	NM_001193466
hsa_circ_0019069	0.06419	0.00128	-1.04094	NM_213606
hsa_circ_0070194	0.06419	0.00128	0.362825	NM_198892
hsa_circ_0001115	0.06419	0.00128	-0.254076	NM_152879
hsa_circ_0064315	0.06419	0.00128	0.417967	NM_006395
hsa_circ_0074039	0.06419	0.00128	0.524773	NM_000358
hsa_circ_0058805	0.06419	0.00128	-0.688704	NM_001037131
hsa_circ_0029404	0.06424	0.00128	0.698241	NM_144669
hsa_circ_0074772	0.06424	0.00129	-0.286125	NM_001037332
hsa_circ_0030620	0.06424	0.00129	0.399549	NM_020121
hsa_circ_0056256	0.06424	0.00129	-0.49188	NM_002830
hsa_circ_0044079	0.06424	0.00129	-0.252322	NR_036474
hsa_circ_0051155	0.06431	0.00129	0.644985	NM_030622
hsa_circ_0018209	0.06433	0.00129	0.311035	NM_145012
hsa_circ_0059389	0.06437	0.00129	0.386784	NM_019593
hsa_circ_0027910	0.06454	0.0013	-0.274658	NM_024312
hsa_circ_0039075	0.06454	0.0013	-0.186428	NM_006662
hsa_circ_0064044	0.06454	0.0013	-0.285312	NM_001168272
hsa_circ_0070504	0.06454	0.0013	0.460219	NM_014395
hsa_circ_0079340	0.06454	0.0013	-0.271989	NM_032172
hsa_circ_0084154	0.06454	0.0013	0.269235	NM_032410
hsa_circ_0064294	0.06454	0.0013	0.264194	NM_006395
hsa_circ_0085582	0.06458	0.0013	0.381141	NM_001247996
hsa_circ_0016753	0.06464	0.0013	0.836363	NM_003607
hsa_circ_0086395	0.06464	0.0013	-0.290404	NM_152574
hsa_circ_0070970	0.06483	0.00131	-1.12482	NM_014331
hsa_circ_0036536	0.06489	0.00131	-0.999728	NM_018689
hsa_circ_0028289	0.06501	0.00131	0.41054	NM_001136538
hsa_circ_0049068	0.06509	0.00132	-0.224498	NM_005968
hsa_circ_0044870	0.06528	0.00132	0.63571	NM_030938
hsa_circ_0028405	0.06541	0.00132	-0.245553	NM_001109662
hsa_circ_0064286	0.06548	0.00133	0.412569	NM_006395
hsa_circ_0092152	0.06548	0.00133	0.437019	NM_001166462
hsa_circ_0056254	0.06548	0.00133	-0.299159	NM_002830
hsa_circ_0045919	0.06548	0.00133	-0.275709	NM_025090
hsa_circ_0079740	0.06548	0.00133	-0.68629	NR_037598
hsa_circ_0021833	0.06548	0.00133	-0.308733	NM_001199266
hsa_circ_0069378	0.06548	0.00133	0.279549	NM_203284
hsa_circ_0087962	0.06548	0.00133	0.323396	NM_057159
hsa_circ_0078857	0.06555	0.00133	-0.364512
hsa_circ_0017046	0.06563	0.00134	-0.270448	NM_016374
hsa_circ_0076524	0.06585	0.00134	-0.333448	NM_001146018
hsa_circ_0091208	0.06585	0.00134	0.474414	NM_006729
hsa_circ_0010374	0.06588	0.00134	-0.188591	NM_020765
hsa_circ_0046013	0.06588	0.00134	-0.346828	NM_020914
hsa_circ_0045924	0.06588	0.00135	-0.267494	NM_025090
hsa_circ_0081539	0.06588	0.00135	0.333294	NM_020246
hsa_circ_0001068	0.06588	0.00135	-0.396193	NM_002410
hsa_circ_0090425	0.06588	0.00135	-0.334956	NM_004651
hsa_circ_0062242	0.06588	0.00135	-0.287553	NM_003325
hsa_circ_0016447	0.06588	0.00135	-0.350149	NM_005401
hsa_circ_0061410	0.06588	0.00135	0.682335	NM_003253
hsa_circ_0063254	0.06595	0.00135	0.302728	NM_016091
hsa_circ_0068130	0.06595	0.00135	-0.277028	NM_001013439
hsa_circ_0058808	0.06595	0.00135	-1.02042	NM_001037131
hsa_circ_0058797	0.06595	0.00135	-0.746995	NM_001037131
hsa_circ_0020417	0.06599	0.00136	1.06396	NM_001380
hsa_circ_0092004	0.06608	0.00136	-0.289645	NM_001110556
hsa_circ_0025717	0.06611	0.00136	0.376575	NM_015000
hsa_circ_0042210	0.06621	0.00136	-0.268311	NM_201274
hsa_circ_0082043	0.06626	0.00136	0.477302	NM_024913
hsa_circ_0005229	0.06636	0.00137	-0.22832	NM_014614
hsa_circ_0049862	0.0664	0.00137	0.425672	NM_003290
hsa_circ_0035555	0.06653	0.00137	0.308577	NM_001136015
hsa_circ_0086552	0.06653	0.00137	-0.27649	NM_017794
hsa_circ_0071747	0.06653	0.00137	-0.259087	NM_015325
hsa_circ_0075684	0.06656	0.00137	-0.481746	NM_013262
hsa_circ_0051006	0.06656	0.00138	-0.262198	NM_003169
hsa_circ_0028079	0.06656	0.00138	0.439445	NM_014325
hsa_circ_0092146	0.06656	0.00138	0.522046	NM_001166462
hsa_circ_0090440	0.06656	0.00138	-0.365722	NM_004651
hsa_circ_0019577	0.06664	0.00138	0.756382	NM_015448
hsa_circ_0033340	0.06664	0.00138	-0.230644	NM_001376
hsa_circ_0087195	0.06664	0.00138	-0.613527	NM_013390
hsa_circ_0055476	0.06664	0.00138	-0.270388	NM_017952
hsa_circ_0007637_T_L	0.06664	0.00139	-0.319973
hsa_circ_0011703	0.06664	0.00139	-0.318405	NM_024700
hsa_circ_0084165	0.06664	0.00139	0.226149	NM_032410
hsa_circ_0078487	0.06664	0.00139	-0.391215	NM_020823
hsa_circ_0039343	0.06664	0.00139	-0.324589	NM_001173984
hsa_circ_0062660	0.06664	0.00139	0.355991	NM_005160
hsa_circ_0058915	0.06664	0.00139	0.286423	NM_004544
hsa_circ_0046329	0.06681	0.00139	-0.280293	NM_004104
hsa_circ_0032130	0.06682	0.00139	-0.443216	NM_006255
hsa_circ_0038231	0.06682	0.00139	-0.358563	NM_015161
hsa_circ_0048000	0.06688	0.0014	-0.29405	NM_198531
hsa_circ_0070795	0.06688	0.0014	0.679147	NM_001083
hsa_circ_0025333	0.06689	0.0014	0.40073	NM_016546
hsa_circ_0023878	0.06694	0.0014	-0.628667	NM_032943
hsa_circ_0082044	0.06714	0.0014	0.416908	NM_024913
hsa_circ_0026129	0.06714	0.0014	0.525357	NM_006009
hsa_circ_0048102	0.06717	0.00141	-0.252958	NM_002819
hsa_circ_0010352	0.0672	0.00141	-0.197272	NM_020765
hsa_circ_0012875	0.0672	0.00141	-0.27975	NM_002227
hsa_circ_0046811	0.0673	0.00141	-0.471343	NM_001105244
hsa_circ_0001006_T_L	0.06731	0.00141	0.343411
hsa_circ_0020416	0.06731	0.00141	0.876321	NM_001380
hsa_circ_0090059	0.06732	0.00141	0.334161	NM_004595
hsa_circ_0010319	0.06736	0.00142	-0.242845	NM_020765
hsa_circ_0087596	0.06736	0.00142	-0.377144	NM_000136
hsa_circ_0017757	0.06737	0.00142	-0.289502	NM_018144
hsa_circ_0017758	0.06737	0.00142	-0.321922	NM_018144
hsa_circ_0056467	0.06741	0.00142	-0.704
hsa_circ_0028430	0.06741	0.00142	-0.300679	NM_002834
hsa_circ_0030932	0.06741	0.00142	-0.24391	NM_003899
hsa_circ_0001788_T_R	0.06741	0.00142	0.166292
hsa_circ_0075202	0.06741	0.00142	0.427858	NM_005451
hsa_circ_0083300	0.06741	0.00142	-0.404477	NM_003747
hsa_circ_0020803	0.06741	0.00142	-0.348299	NM_004356
hsa_circ_0086269	0.06749	0.00143	0.39377	NM_004972
hsa_circ_0044857	0.06749	0.00143	0.224702	NM_004859
hsa_circ_0055789	0.06749	0.00143	-0.269731	NM_001134224
hsa_circ_0000961	0.06749	0.00143	-0.28865	NM_001012478
hsa_circ_0090766	0.06749	0.00143	-0.177016	NM_031407
hsa_circ_0060623	0.06749	0.00143	-0.177111	NM_183047
hsa_circ_0070632	0.06749	0.00143	-0.214518	NM_006323
hsa_circ_0069462	0.06749	0.00143	-0.195081	NM_001204747
hsa_circ_0041377	0.06756	0.00143	-0.239368	NM_001170957
hsa_circ_0072855	0.06758	0.00144	0.619911	NM_004536
hsa_circ_0073123	0.06758	0.00144	-0.403446	NM_152405
hsa_circ_0035680	0.06759	0.00144	-0.230549	NM_003922
hsa_circ_0056020	0.0676	0.00144	0.579044	NR_027145
hsa_circ_0076182	0.0676	0.00144	0.367063	NM_139012
hsa_circ_0006622	0.0678	0.00144	-0.742335	NR_036634
hsa_circ_0089567	0.068	0.00145	0.243587	NM_032928
hsa_circ_0070345	0.068	0.00145	0.596423	NM_014991
hsa_circ_0003526	0.068	0.00145	0.322543	NM_016630
hsa_circ_0002309	0.06806	0.00145	-0.380682	NM_020914
hsa_circ_0007752	0.06806	0.00145	1.14977	NM_004318
hsa_circ_0069424	0.06806	0.00145	0.288642	NM_015173
hsa_circ_0079657	0.06806	0.00146	0.642906	NM_003930
hsa_circ_0063403	0.06806	0.00146	-0.289169	NM_001024843
hsa_circ_0031980	0.06806	0.00146	0.325504	NM_005776
hsa_circ_0003213	0.06806	0.00146	-0.638079
hsa_circ_0037198	0.06814	0.00146	-0.491523	NM_005632
hsa_circ_0079289	0.06815	0.00146	-0.254698	NM_207111
hsa_circ_0040412	0.06826	0.00146	1.30642	NM_005143
hsa_circ_0007291	0.06828	0.00146	-0.18923	NM_012235
hsa_circ_0039279	0.0683	0.00147	0.267415	NM_001031835
hsa_circ_0069138	0.0683	0.00147	-0.56188	NM_001134647
hsa_circ_0008732_T_L	0.06833	0.00147	-1.12094
hsa_circ_0012690	0.06834	0.00147	-0.224166	NM_015306
hsa_circ_0073017	0.06844	0.00147	0.428689	NM_000521
hsa_circ_0091156	0.06852	0.00147	0.364096	NM_000291
hsa_circ_0068565	0.06852	0.00148	0.270146	NM_012287
hsa_circ_0005036	0.06856	0.00148	0.344078	NM_000126
hsa_circ_0070196	0.06857	0.00148	0.368973	NM_198892
hsa_circ_0039095	0.06857	0.00148	-0.293559	NM_006662
hsa_circ_0066169	0.06857	0.00148	0.400052	NM_006254
hsa_circ_0009543	0.06858	0.00148	0.368814	NM_015215
hsa_circ_0092153	0.06863	0.00148	0.561816	NM_001166462
hsa_circ_0066119	0.06863	0.00148	0.660017	NM_003157
hsa_circ_0065984	0.06863	0.00148	0.415699	NM_000688
hsa_circ_0055057	0.06863	0.00148	-0.285982	NM_001244710
hsa_circ_0091397	0.0687	0.00149	0.496036	NM_001560
hsa_circ_0037797	0.0687	0.00149	-0.376844	NM_015421
hsa_circ_0035281	0.0687	0.00149	0.515712	NM_001174116
hsa_circ_0069021	0.0687	0.00149	-0.28443	NM_002111
hsa_circ_0062152	0.0687	0.00149	0.313694	NM_033070
hsa_circ_0025745	0.06873	0.00149	-0.275974	NM_018318
hsa_circ_0068084	0.06875	0.00149	0.419401	NM_021629
hsa_circ_0028459	0.06886	0.0015	-0.215805	NM_001111322
hsa_circ_0062620	0.06886	0.0015	0.206766	NM_004175
hsa_circ_0070614	0.0689	0.0015	0.395503	NM_005443
hsa_circ_0012696	0.06893	0.0015	-0.196946	NM_015306
hsa_circ_0064833	0.06893	0.0015	0.326926	NM_006309
hsa_circ_0003625	0.06893	0.0015	-0.761446	NM_032784
hsa_circ_0053165	0.06893	0.0015	-0.504925	NR_028323
hsa_circ_0065985	0.06896	0.0015	0.426741	NM_000688
hsa_circ_0075308	0.06896	0.00151	-0.24928	NM_014757
hsa_circ_0064040	0.06896	0.00151	-0.290321	NM_001099952
hsa_circ_0074713	0.06896	0.00151	-0.217114	NM_015315
hsa_circ_0012701	0.06896	0.00151	-0.260641	NM_015306
hsa_circ_0080688	0.06896	0.00151	-0.218448	NM_001099415
hsa_circ_0015656	0.06896	0.00151	0.256469	NM_025191
hsa_circ_0063674	0.06896	0.00151	0.396778	NM_001184970
hsa_circ_0068413	0.06896	0.00151	0.35979	NM_006548
hsa_circ_0087266	0.06896	0.00151	0.395592	NM_002072
hsa_circ_0048556	0.06896	0.00151	0.365837	NM_001961
hsa_circ_0087025	0.06896	0.00151	-0.328345	NM_022781
hsa_circ_0068089	0.06896	0.00151	0.412617	NM_021629
hsa_circ_0040342	0.06897	0.00151	-0.330003	NM_015020
hsa_circ_0006640	0.06897	0.00151	-0.437262	NM_025090
hsa_circ_0003281	0.06897	0.00152	-0.30901	NM_003162
hsa_circ_0082633	0.06897	0.00152	-0.276004	NM_020119
hsa_circ_0071418	0.06897	0.00152	0.273696	NM_032783
hsa_circ_0045270	0.06897	0.00152	-0.399226	NM_001433
hsa_circ_0023469	0.06903	0.00152	0.300761	NM_006645
hsa_circ_0034684	0.06906	0.00152	0.39558	NM_007236
hsa_circ_0035735	0.06906	0.00152	-0.214965	NM_003922
hsa_circ_0016468	0.06906	0.00152	0.627727	NM_016121
hsa_circ_0023934	0.06906	0.00153	0.278179	NM_007166
hsa_circ_0073946	0.06906	0.00153	-0.287932	NM_015288
hsa_circ_0087015	0.06906	0.00153	-0.191941	NM_194328
hsa_circ_0014741	0.06906	0.00153	-0.267735	NM_005920
hsa_circ_0062588	0.06906	0.00153	-0.359996	NM_001199281
hsa_circ_0008143	0.06906	0.00153	-0.212844	NR_040722
hsa_circ_0031183	0.06906	0.00153	-0.242461	NM_001170629
hsa_circ_0023927	0.06906	0.00153	0.277937	NM_007166
hsa_circ_0049276	0.06906	0.00153	0.324624	NM_023008
hsa_circ_0057639	0.06906	0.00153	-0.220067	NM_012433
hsa_circ_0051089	0.06906	0.00153	0.473356	NM_012268
hsa_circ_0016084	0.06906	0.00153	-0.307182	NM_001001396
hsa_circ_0056217	0.06906	0.00153	-0.232509	NM_019044
hsa_circ_0040671	0.06906	0.00153	-0.160877	NM_003791
hsa_circ_0073231	0.06906	0.00153	0.384969	NM_174909
hsa_circ_0026130	0.06907	0.00154	0.586036	NM_006009
hsa_circ_0048434	0.06907	0.00154	0.470916	NM_003249
hsa_circ_0031771	0.06912	0.00154	0.295731	NM_018353
hsa_circ_0044498	0.06912	0.00154	0.210945	NM_032595
hsa_circ_0061008	0.06912	0.00154	0.42541	NM_001336
hsa_circ_0001771	0.06921	0.00154	-0.20063	NM_053043
hsa_circ_0081248	0.06921	0.00154	-0.187314	NM_001244580
hsa_circ_0017237	0.06921	0.00155	0.431617	NM_006642
hsa_circ_0010272	0.06921	0.00155	-0.274538	NM_020765
hsa_circ_0035117	0.06921	0.00155	-0.315795	NR_027635
hsa_circ_0035708	0.06928	0.00155	-0.275846	NM_003922
hsa_circ_0044081	0.06934	0.00155	-0.289847	NR_036474
hsa_circ_0075754	0.06934	0.00155	0.450185	NM_022113
hsa_circ_0075538	0.06934	0.00155	0.851661	NM_000129
hsa_circ_0023130	0.06934	0.00155	0.481182	NM_030930
hsa_circ_0036068	0.06934	0.00155	0.39054	NM_015554
hsa_circ_0009731	0.06934	0.00155	0.615813	NM_002631
hsa_circ_0049408	0.06938	0.00156	-0.283576	NM_001136191
hsa_circ_0000005	0.06941	0.00156	-0.364937	NM_024011
hsa_circ_0032161	0.06947	0.00156	-0.406682	NM_182914
hsa_circ_0061173	0.06948	0.00156	0.500087	NR_037882
hsa_circ_0010358	0.06948	0.00156	-0.177733	NM_020765
hsa_circ_0059178	0.06948	0.00156	0.417245	NM_000801
hsa_circ_0059493	0.06948	0.00156	-0.704684	NM_001011546
hsa_circ_0007637_M_L	0.06952	0.00156	-0.252152
hsa_circ_0061539	0.06952	0.00157	-0.194838	NM_138927
[truncated: 63,536 more rows]
