# Supplementary material for: Comprehensive analysis of non-coding RNA-mediated endothelial cell-specific regulatory circuits in coronary artery disease risk
Source: Front Genet. 2025 Feb 21;16:1559798. doi: 10.3389/fgene.2025.1559798 (PMC11886895; doi:10.3389/fgene.2025.1559798)
Supplement: Supplementary file 3 [file Table1.xlsx]

## Sheet: Sheet1
known_gene/mirna/circrna	source
CD36	Genecards
CHDS1	Genecards
CHDS2	Genecards
CHDS3	Genecards
CHDS4	Genecards
CHDS8	Genecards
CHDS9	Genecards
CX3CR1	Genecards
KALRN	Genecards
LDLR-AS1	Genecards
MMP3	Genecards
CHDS2	OMIM
IRS1	OMIM
CX3CR1	OMIM
CHDS5	OMIM
hsa-let-7b	HMDD
hsa-let-7f	HMDD
hsa-let-7i	HMDD
hsa-miR-1	HMDD
hsa-miR-1-1	HMDD
hsa-miR-1-2	HMDD
hsa-miR-100	HMDD
hsa-miR-106a	HMDD
hsa-miR-106b	HMDD
hsa-miR-10b	HMDD
hsa-miR-1206	HMDD
hsa-miR-122	HMDD
hsa-miR-125a	HMDD
hsa-miR-125b	HMDD
hsa-miR-126	HMDD
hsa-miR-1273	HMDD
hsa-miR-1277	HMDD
hsa-miR-128	HMDD
hsa-miR-130a	HMDD
hsa-miR-130b	HMDD
hsa-miR-132	HMDD
hsa-miR-133	HMDD
hsa-miR-133a	HMDD
hsa-miR-133b	HMDD
hsa-miR-134	HMDD
hsa-miR-136	HMDD
hsa-miR-137	HMDD
hsa-miR-138	HMDD
hsa-miR-140	HMDD
hsa-miR-142	HMDD
hsa-miR-143	HMDD
hsa-miR-144	HMDD
hsa-miR-145	HMDD
hsa-miR-145-1	HMDD
hsa-miR-146	HMDD
hsa-miR-146a	HMDD
hsa-miR-146a-1	HMDD
hsa-miR-146b	HMDD
hsa-miR-148b	HMDD
hsa-miR-149	HMDD
hsa-miR-150	HMDD
hsa-miR-151a	HMDD
hsa-miR-152	HMDD
hsa-miR-154	HMDD
hsa-miR-155	HMDD
hsa-miR-15a	HMDD
hsa-miR-15b	HMDD
hsa-miR-16	HMDD
hsa-miR-17	HMDD
hsa-miR-181a	HMDD
hsa-miR-181a-2	HMDD
hsa-miR-181b	HMDD
hsa-miR-181c	HMDD
hsa-miR-182	HMDD
hsa-miR-18a	HMDD
hsa-miR-1908	HMDD
hsa-miR-192	HMDD
hsa-miR-193b	HMDD
hsa-miR-194	HMDD
hsa-miR-195	HMDD
hsa-miR-196a	HMDD
hsa-miR-196a-2	HMDD
hsa-miR-196b	HMDD
hsa-miR-197	HMDD
hsa-miR-198	HMDD
hsa-miR-199a	HMDD
hsa-miR-199b	HMDD
hsa-miR-19a	HMDD
hsa-miR-19b	HMDD
hsa-miR-2	HMDD
hsa-miR-20	HMDD
hsa-miR-200a	HMDD
hsa-miR-200c	HMDD
hsa-miR-203	HMDD
hsa-miR-204	HMDD
hsa-miR-205	HMDD
hsa-miR-206	HMDD
hsa-miR-208a	HMDD
hsa-miR-208b	HMDD
hsa-miR-21	HMDD
hsa-miR-210	HMDD
hsa-miR-214	HMDD
hsa-miR-217	HMDD
hsa-miR-218	HMDD
hsa-miR-22	HMDD
hsa-miR-221	HMDD
hsa-miR-222	HMDD
hsa-miR-223	HMDD
hsa-miR-224	HMDD
hsa-miR-23	HMDD
hsa-miR-23a	HMDD
hsa-miR-24	HMDD
hsa-miR-25	HMDD
hsa-miR-26	HMDD
hsa-miR-26a	HMDD
hsa-miR-27a	HMDD
hsa-miR-29	HMDD
hsa-miR-2909	HMDD
hsa-miR-296	HMDD
hsa-miR-296a	HMDD
hsa-miR-29b	HMDD
hsa-miR-31	HMDD
hsa-miR-32	HMDD
hsa-miR-320b	HMDD
hsa-miR-33	HMDD
hsa-miR-339	HMDD
hsa-miR-340	HMDD
hsa-miR-342	HMDD
hsa-miR-34a	HMDD
hsa-miR-34b	HMDD
hsa-miR-34c	HMDD
hsa-miR-361	HMDD
hsa-miR-365	HMDD
hsa-miR-365b	HMDD
hsa-miR-370	HMDD
hsa-miR-374b	HMDD
hsa-miR-376a	HMDD
hsa-miR-376c	HMDD
hsa-miR-378	HMDD
hsa-miR-378a	HMDD
hsa-miR-383	HMDD
hsa-miR-3960	HMDD
hsa-miR-411	HMDD
hsa-miR-42-1	HMDD
hsa-miR-423	HMDD
hsa-miR-4306	HMDD
hsa-miR-4442	HMDD
hsa-miR-451	HMDD
hsa-miR-4513	HMDD
hsa-miR-4524a	HMDD
hsa-miR-454	HMDD
hsa-miR-455	HMDD
hsa-miR-484	HMDD
hsa-miR-486	HMDD
hsa-miR-497	HMDD
hsa-miR-498	HMDD
hsa-miR-499	HMDD
hsa-miR-499a	HMDD
hsa-miR-503	HMDD
hsa-miR-519d	HMDD
hsa-miR-520b	HMDD
hsa-miR-526b	HMDD
hsa-miR-542	HMDD
hsa-miR-544a	HMDD
hsa-miR-545	HMDD
hsa-miR-548	HMDD
hsa-miR-5701	HMDD
hsa-miR-574	HMDD
hsa-miR-585	HMDD
hsa-miR-595	HMDD
hsa-miR-6069	HMDD
hsa-miR-6089	HMDD
hsa-miR-612	HMDD
hsa-miR-613	HMDD
hsa-miR-614	HMDD
hsa-miR-616	HMDD
hsa-miR-624	HMDD
hsa-miR-629	HMDD
hsa-miR-646	HMDD
hsa-miR-654	HMDD
hsa-miR-665	HMDD
hsa-miR-671	HMDD
hsa-miR-6778	HMDD
hsa-miR-6870	HMDD
hsa-miR-6879	HMDD
hsa-miR-7	HMDD
hsa-miR-708	HMDD
hsa-miR-720	HMDD
hsa-miR-765	HMDD
hsa-miR-9	HMDD
hsa-miR-92a	HMDD
hsa-miR-92a-1	HMDD
hsa-miR-92a-2	HMDD
hsa-miR-93	HMDD
hsa-miR-939	HMDD
hsa-miR-942	HMDD
hsa-miR-96	HMDD
hsa-miR-98	HMDD
hsa-miR-99a	HMDD
hsa-miR-1	mir2disease
hsa-miR-221	mir2disease
hsa-miR-222	mir2disease
ADD1	circRNADisease
ATG4C	circRNADisease
AXL	circRNADisease
CADPS2	circRNADisease
CDR1	circRNADisease
CTSB	circRNADisease
CUL1	circRNADisease
DPYD	circRNADisease
GBA3	circRNADisease
HECW2	circRNADisease
HECW2	circRNADisease
HERPUD2	circRNADisease
HIPK3	circRNADisease
HIPK3	circRNADisease
HPS5	circRNADisease
KIAA1211	circRNADisease
LDLR	circRNADisease
NIPSNAP3A	circRNADisease
PSME4	circRNADisease
ROBO2	circRNADisease
ROBO2	circRNADisease
RPRD1A	circRNADisease
SMARCA5	circRNADisease
SPARC	circRNADisease
SRGAP1	circRNADisease
TC2N	circRNADisease
VAV2	circRNADisease
YOD1	circRNADisease
SATB2	PMID: 32585625
RUSC2	PMID: 32585626
ANRIL	PMID: 32585627
ZNF609	PMID: 32585628
SMARCA5	PMID: 32585629
